# Supplementary material for: Exosome microRNA signatures in patients with complex regional pain syndrome undergoing plasma exchange
Source: J Transl Med. 2019 Mar 14;17:81. doi: 10.1186/s12967-019-1833-3 (PMC6419338; doi:10.1186/s12967-019-1833-3)
Supplement: Supplementary file 1 — Additional file 1: Table S1. Raw data for expression of serum exosomal miRNAs in CRPS patients. Raw data and relative gene expression analysis following Taqman low density array for the estimation of 754 miRNAs in the serum exosomes of CRPS patients before and after PE. [file 12967_2019_1833_MOESM1_ESM.xlsx]

## Sheet: raw
id	card	rb1	rb2	rb3	ra1	ra2	ra3	nb1	nb2	nb3	na1	na2	na3
hsa-let-7a-4373169	A	33.5641	Undetermined	30.9161	Undetermined	Undetermined	36.9752	Undetermined	Undetermined	27.3823	Undetermined	Undetermined	30.5311
hsa-let-7c-4373167	A	Undetermined	Undetermined	33.9745	Undetermined	Undetermined	Undetermined	Undetermined	Undetermined	34.3442	Undetermined	Undetermined	Undetermined
hsa-let-7d-4395394	A	32.1953	31.8472	30.98	32.0775	28.7294	31.813	31.2393	30.614	27.848	30.3891	30.4844	32.2662
hsa-let-7e-4395517	A	27.661	27.4976	26.9916	27.9259	24.9552	30.7922	27.6386	27.6074	24.7525	27.4543	26.9599	28.8348
hsa-let-7f-4373164	A	Undetermined	Undetermined	28.9043	Undetermined	Undetermined	Undetermined	Undetermined	Undetermined	33.8141	Undetermined	Undetermined	Undetermined
hsa-let-7g-4395393	A	28.5826	34.4067	30.9908	32.0928	28.9658	33.6779	36.2013	32.2317	26.4666	32.5268	29.8868	31.7712
hsa-miR-1-4395333	A	Undetermined	Undetermined	31.805	Undetermined	Undetermined	Undetermined	Undetermined	Undetermined	Undetermined	Undetermined	Undetermined	Undetermined
hsa-miR-9-4373285	A	Undetermined	Undetermined	Undetermined	Undetermined	36.2986	Undetermined	Undetermined	Undetermined	34.0191	Undetermined	Undetermined	Undetermined
hsa-miR-10a-4373153	A	Undetermined	32.9904	32.9289	Undetermined	Undetermined	Undetermined	Undetermined	Undetermined	Undetermined	Undetermined	Undetermined	32.1852
hsa-miR-10b-4395329	A	Undetermined	Undetermined	33.0336	Undetermined	Undetermined	32.6421	Undetermined	Undetermined	Undetermined	Undetermined	Undetermined	31.9437
MammU6-4395470	A	27.9733	29.6624	26.9879	27.5395	26.3743	32.3509	25.852	25.7192	22.5023	25.9606	24.4188	27.7401
MammU6-4395470	A	27.851	29.6185	26.8608	28.8168	27.3322	31.7421	24.2784	25.9355	22.4529	25.3448	24.5897	27.1202
hsa-miR-15a-4373123	A	Undetermined	Undetermined	31.9343	Undetermined	Undetermined	Undetermined	Undetermined	Undetermined	34.3635	Undetermined	Undetermined	34.8485
hsa-miR-15b-4373122	A	33.9988	32.6752	30.0057	33.062	32.1775	30.5445	34.0555	32.2715	25.8959	32.1089	31.8929	28.2564
hsa-miR-16-4373121	A	27.7673	27.6344	24.9802	26.2708	25.2333	29.3088	26.8295	26.3111	21.0604	24.4775	24.7084	27.3135
hsa-miR-17-4395419	A	28.6336	28.727	24.9439	27.5785	26.5027	26.4883	28.6363	27.7323	21.5205	27.2925	26.2892	25.4145
hsa-miR-18a-4395533	A	Undetermined	Undetermined	31.9933	35.6466	32.0184	31.3108	35.0463	Undetermined	30.7258	33.655	Undetermined	30.0583
hsa-miR-18b-4395328	A	Undetermined	Undetermined	32.981	Undetermined	Undetermined	35.6387	Undetermined	Undetermined	Undetermined	39.2519	Undetermined	34.655
hsa-miR-19a-4373099	A	Undetermined	Undetermined	29.9739	29.1536	Undetermined	33.9675	32.5736	33.5535	23.7991	31.9684	31.3648	32.8672
hsa-miR-19b-4373098	A	26.1802	29.8773	24.9866	26.9424	26.5495	26.0366	27.6435	27.8955	22.7614	26.1582	26.4768	25.034
hsa-miR-20a-4373286	A	34.5949	34.7231	26.9854	30.8115	30.7738	30.1835	33.2065	32.7161	23.0016	32.1451	29.9402	28.2691
hsa-miR-20b-4373263	A	32.4769	32.6397	28.9406	32.9872	30.0933	29.4779	32.3204	31.8309	25.1347	31.1127	30.6208	28.9918
hsa-miR-21-4373090	A	33.8616	Undetermined	28.9834	Undetermined	Undetermined	30.339	Undetermined	33.5202	28.6029	Undetermined	32.0785	29.4637
hsa-miR-22-4373079	A	Undetermined	Undetermined	Undetermined	Undetermined	Undetermined	Undetermined	Undetermined	Undetermined	Undetermined	Undetermined	Undetermined	36.9988
hsa-miR-23a-4373074	A	38.1476	39.0613	Undetermined	Undetermined	35.42	35.5916	Undetermined	Undetermined	Undetermined	Undetermined	Undetermined	Undetermined
hsa-miR-23b-4373073	A	Undetermined	Undetermined	33.9511	Undetermined	Undetermined	Undetermined	Undetermined	Undetermined	Undetermined	Undetermined	Undetermined	Undetermined
hsa-miR-24-4373072	A	31.1673	29.7956	26.001	28.9158	27.2729	27.7284	28.0578	28.6555	23.7953	27.0483	27.6669	27.726
hsa-miR-25-4373071	A	30.8215	33.5207	30.9883	Undetermined	Undetermined	31.421	31.4751	31.1416	26.5413	Undetermined	33.2269	31.8813
hsa-miR-26a-4395166	A	33.4788	34.9506	28.9812	32.4343	31.382	34.1985	34.4365	34.4095	26.082	31.9018	31.7818	32.1198
hsa-miR-26b-4395167	A	Undetermined	Undetermined	30.9862	35.576	33.264	Undetermined	33.3849	33.6975	27.4628	32.2984	32.5269	33.5059
hsa-miR-27a-4373287	A	33.9438	Undetermined	31.9599	Undetermined	Undetermined	32.5047	Undetermined	33.3936	28.6077	Undetermined	32.1632	33.0795
hsa-miR-27b-4373068	A	Undetermined	Undetermined	32.9666	Undetermined	33.4592	Undetermined	Undetermined	Undetermined	34.2391	Undetermined	Undetermined	Undetermined
hsa-miR-28-3p-4395557	A	32.2795	Undetermined	30.9635	32.0462	30.7861	34.4111	33.474	31.4794	28.6947	34.6429	31.0078	33.973
hsa-miR-28-5p-4373067	A	Undetermined	Undetermined	33.9655	Undetermined	33.7066	33.5389	Undetermined	35.1794	30.9114	34.5938	Undetermined	31.7374
MammU6-4395470	A	28.1068	29.8742	26.9225	28.4889	26.4292	32.3792	25.7308	26.0127	23.2677	25.4979	25.0072	27.7136
MammU6-4395470	A	26.4284	29.2518	26.8104	28.1872	26.6115	32.658	25.9954	25.4928	22.8513	25.4711	24.9114	27.8115
hsa-miR-29a-4395223	A	32.872	Undetermined	30.9375	34.6255	33.3484	31.387	32.8584	31.7412	28.3428	33.3338	33.0427	32.2212
hsa-miR-29b-4373288	A	31.8707	Undetermined	30.9876	Undetermined	Undetermined	Undetermined	Undetermined	Undetermined	34.3762	Undetermined	Undetermined	34.8758
hsa-miR-29c-4395171	A	39.1462	35.2352	36.9975	Undetermined	37.4599	Undetermined	Undetermined	Undetermined	39.6561	Undetermined	Undetermined	Undetermined
hsa-miR-30b-4373290	A	30.0946	31.1797	27.9659	29.3001	28.4586	28.3092	29.9996	29.4202	24.4737	28.9667	28.3535	27.4778
hsa-miR-30c-4373060	A	29.545	30.3064	26.9577	29.7048	28.7414	28.5475	29.6211	30.6652	23.9761	28.7939	28.7749	27.8058
hsa-miR-31-4395390	A	Undetermined	Undetermined	34.0023	Undetermined	Undetermined	Undetermined	Undetermined	Undetermined	Undetermined	Undetermined	Undetermined	33.5585
hsa-miR-32-4395220	A	Undetermined	Undetermined	Undetermined	Undetermined	Undetermined	Undetermined	Undetermined	Undetermined	36.7878	Undetermined	Undetermined	Undetermined
hsa-miR-33b-4395196	A	Undetermined	Undetermined	Undetermined	Undetermined	Undetermined	Undetermined	Undetermined	Undetermined	Undetermined	Undetermined	Undetermined	Undetermined
hsa-miR-34a-4395168	A	Undetermined	Undetermined	32.9506	Undetermined	Undetermined	Undetermined	Undetermined	Undetermined	Undetermined	Undetermined	Undetermined	Undetermined
hsa-miR-34c-5p-4373036	A	Undetermined	Undetermined	Undetermined	Undetermined	Undetermined	Undetermined	Undetermined	Undetermined	Undetermined	Undetermined	Undetermined	Undetermined
hsa-miR-92a-4395169	A	30.0638	29.9829	27.9706	31.1318	29.6419	28.9443	31.9337	30.2004	24.9262	30.7308	30.5376	27.5688
hsa-miR-93-4373302	A	34.7176	32.8939	27.9822	31.6756	30.6487	29.2403	29.82	31.4187	24.8081	32.8646	30.8059	27.9767
hsa-miR-95-4373011	A	Undetermined	35.4964	33.973	Undetermined	34.3382	Undetermined	Undetermined	Undetermined	32.3712	Undetermined	Undetermined	Undetermined
hsa-miR-96-4373372	A	Undetermined	Undetermined	Undetermined	Undetermined	Undetermined	Undetermined	Undetermined	Undetermined	Undetermined	Undetermined	Undetermined	Undetermined
hsa-miR-98-4373009	A	Undetermined	Undetermined	Undetermined	Undetermined	39.4098	Undetermined	Undetermined	Undetermined	36.1229	Undetermined	Undetermined	Undetermined
hsa-miR-99a-4373008	A	34.0332	Undetermined	33.0332	Undetermined	Undetermined	35.5845	Undetermined	37.4529	37.358	Undetermined	Undetermined	Undetermined
hsa-miR-99b-4373007	A	Undetermined	Undetermined	30.9724	Undetermined	36.4213	33.0455	Undetermined	37.4179	32.4778	Undetermined	35.6824	33.6673
hsa-miR-100-4373160	A	Undetermined	Undetermined	35.9274	Undetermined	35.676	Undetermined	Undetermined	Undetermined	37.1897	39.2222	39.8238	Undetermined
hsa-miR-101-4395364	A	Undetermined	Undetermined	33.9627	Undetermined	Undetermined	Undetermined	32.9933	Undetermined	32.5591	Undetermined	Undetermined	33.6983
hsa-miR-103-4373158	A	32.7322	37.8292	30.9592	32.3846	31.7144	34.8563	32.2381	36.2537	29.9963	33.998	35.3893	33.6974
hsa-miR-105-4395278	A	39.9092	Undetermined	5.2162	Undetermined	Undetermined	Undetermined	Undetermined	Undetermined	39.1983	Undetermined	36.4481	Undetermined
hsa-miR-106a-4395280	A	24.5282	26.3391	25.973	26.8813	24.7651	26.8073	28.8142	27.2064	21.4822	27.0548	26.4982	26.1096
RNU44-4373384	A	28.5606	Undetermined	Undetermined	Undetermined	Undetermined	Undetermined	Undetermined	Undetermined	Undetermined	Undetermined	Undetermined	Undetermined
hsa-miR-106b-4373155	A	33.0923	33.6472	29.9616	30.4301	30.113	31.3446	31.0792	31.8655	26.4783	29.889	31.2398	31.2823
hsa-miR-107-4373154	A	Undetermined	Undetermined	31.9291	Undetermined	Undetermined	Undetermined	Undetermined	Undetermined	33.8667	Undetermined	Undetermined	Undetermined
hsa-miR-122-4395356	A	Undetermined	Undetermined	29.9846	Undetermined	33.0674	32.1948	32.6084	Undetermined	29.509	36.1443	30.1928	30.6282
hsa-miR-124-4373295	A	Undetermined	Undetermined	Undetermined	Undetermined	Undetermined	Undetermined	Undetermined	Undetermined	Undetermined	Undetermined	Undetermined	Undetermined
hsa-miR-125a-3p-4395310	A	Undetermined	Undetermined	Undetermined	Undetermined	Undetermined	Undetermined	Undetermined	Undetermined	31.6844	Undetermined	33.7393	Undetermined
hsa-miR-125a-5p-4395309	A	34.703	34.5669	34.9795	32.97	31.5691	Undetermined	31.0822	30.7351	32.19	30.8296	32.1353	34.5237
hsa-miR-125b-4373148	A	Undetermined	Undetermined	32.9787	Undetermined	Undetermined	Undetermined	36.0749	Undetermined	33.7926	Undetermined	36.649	34.6597
hsa-miR-126-4395339	A	28.4147	27.8412	23.9798	25.3666	24.5995	26.3909	24.4723	25.0525	22.7022	23.4365	25.097	26.5071
hsa-miR-127-3p-4373147	A	36.3149	Undetermined	33.9864	Undetermined	Undetermined	Undetermined	Undetermined	Undetermined	29.7499	Undetermined	Undetermined	34.6509
hsa-miR-127-5p-4395340	A	Undetermined	Undetermined	26.8237	Undetermined	Undetermined	Undetermined	Undetermined	Undetermined	Undetermined	Undetermined	Undetermined	Undetermined
hsa-miR-128-4395327	A	Undetermined	Undetermined	33.9695	Undetermined	Undetermined	Undetermined	Undetermined	35.2782	Undetermined	Undetermined	Undetermined	Undetermined
hsa-miR-129-3p-4373297	A	Undetermined	39.3779	Undetermined	Undetermined	Undetermined	36.9858	Undetermined	Undetermined	Undetermined	Undetermined	33.0274	Undetermined
hsa-miR-129-5p-4373171	A	Undetermined	Undetermined	Undetermined	Undetermined	Undetermined	Undetermined	Undetermined	Undetermined	Undetermined	Undetermined	Undetermined	Undetermined
hsa-miR-130a-4373145	A	Undetermined	38.654	32.9895	Undetermined	Undetermined	33.9474	Undetermined	Undetermined	31.5527	Undetermined	35.4747	34.6017
hsa-miR-130b-4373144	A	Undetermined	Undetermined	33.0607	Undetermined	Undetermined	Undetermined	Undetermined	Undetermined	31.6277	Undetermined	34.5131	39.7358
hsa-miR-132-4373143	A	Undetermined	Undetermined	32.9869	Undetermined	36.6675	32.5816	Undetermined	Undetermined	29.1512	Undetermined	Undetermined	Undetermined
hsa-miR-133a-4395357	A	38.4715	Undetermined	35.8919	Undetermined	30.6298	Undetermined	33.4511	33.671	36.6576	34.76	35.0979	Undetermined
hsa-miR-133b-4395358	A	Undetermined	Undetermined	Undetermined	Undetermined	Undetermined	Undetermined	Undetermined	Undetermined	Undetermined	Undetermined	Undetermined	Undetermined
hsa-miR-134-4373299	A	Undetermined	Undetermined	Undetermined	Undetermined	35.3214	Undetermined	33.6275	Undetermined	32.6505	34.238	36.9824	32.9632
hsa-miR-135a-4373140	A	Undetermined	Undetermined	34.9893	Undetermined	Undetermined	Undetermined	Undetermined	Undetermined	Undetermined	Undetermined	Undetermined	Undetermined
hsa-miR-135b-4395372	A	Undetermined	Undetermined	Undetermined	Undetermined	Undetermined	Undetermined	Undetermined	Undetermined	Undetermined	Undetermined	Undetermined	Undetermined
hsa-miR-136-4373173	A	Undetermined	35.6784	Undetermined	37.4648	Undetermined	Undetermined	Undetermined	Undetermined	Undetermined	Undetermined	Undetermined	Undetermined
hsa-miR-137-4373301	A	Undetermined	Undetermined	Undetermined	Undetermined	35.7262	Undetermined	Undetermined	Undetermined	Undetermined	Undetermined	Undetermined	Undetermined
hsa-miR-138-4395395	A	Undetermined	Undetermined	37.0218	Undetermined	Undetermined	Undetermined	Undetermined	Undetermined	33.8672	Undetermined	Undetermined	Undetermined
hsa-miR-139-3p-4395424	A	Undetermined	Undetermined	30.045	Undetermined	Undetermined	Undetermined	33.3939	Undetermined	Undetermined	36.7663	36.3377	Undetermined
hsa-miR-139-5p-4395400	A	34.9708	31.9553	28.9846	30.9398	29.452	31.4689	30.7971	31.3196	26.9362	29.1271	30.4025	31.0305
hsa-miR-140-3p-4395345	A	Undetermined	Undetermined	32.9713	35.455	34.3447	Undetermined	36.3468	33.8241	31.4917	33.3158	34.4218	Undetermined
hsa-miR-140-5p-4373374	A	Undetermined	32.2185	29.9583	33.1595	32.1661	29.1087	33.5792	31.9404	26.6853	Undetermined	31.2613	29.98
hsa-miR-141-4373137	A	Undetermined	Undetermined	Undetermined	Undetermined	Undetermined	Undetermined	Undetermined	Undetermined	Undetermined	Undetermined	Undetermined	Undetermined
hsa-miR-142-3p-4373136	A	Undetermined	37.6082	27.9724	29.6204	37.5684	29.0892	30.0555	29.5629	24.2834	27.2602	28.5959	28.699
hsa-miR-142-5p-4395359	A	Undetermined	Undetermined	33.9512	Undetermined	Undetermined	35.057	Undetermined	Undetermined	32.2977	Undetermined	35.0852	Undetermined
hsa-miR-143-4395360	A	Undetermined	Undetermined	35.9684	Undetermined	34.5011	Undetermined	Undetermined	Undetermined	30.558	Undetermined	36.1158	Undetermined
hsa-miR-145-4395389	A	35.7241	Undetermined	29.9753	37.418	33.8163	29.3634	33.5732	32.4653	28.5996	38.3089	32.6145	30.6617
hsa-miR-146a-4373132	A	27.9598	29.0406	26.9746	27.2852	26.0515	29.3728	27.8853	27.6336	23.8222	26.5798	26.9712	28.0627
hsa-miR-146b-3p-4395472	A	Undetermined	Undetermined	35.0378	Undetermined	Undetermined	Undetermined	Undetermined	Undetermined	Undetermined	Undetermined	Undetermined	Undetermined
hsa-miR-146b-5p-4373178	A	24.6702	24.7827	27.9732	29.7452	24.9258	30.0807	28.1822	29.1124	26.9258	27.5967	28.2793	29.887
hsa-miR-147b-4395373	A	Undetermined	Undetermined	Undetermined	Undetermined	39.9538	Undetermined	Undetermined	Undetermined	Undetermined	Undetermined	Undetermined	Undetermined
hsa-miR-148a-4373130	A	Undetermined	32.6462	31.9342	Undetermined	33.3278	34.7188	Undetermined	Undetermined	32.6332	Undetermined	35.2067	34.3536
hsa-miR-148b-4373129	A	38.7658	Undetermined	Undetermined	Undetermined	Undetermined	Undetermined	Undetermined	Undetermined	33.8272	Undetermined	Undetermined	Undetermined
hsa-miR-149-4395366	A	Undetermined	Undetermined	Undetermined	Undetermined	Undetermined	Undetermined	Undetermined	Undetermined	Undetermined	Undetermined	Undetermined	Undetermined
hsa-miR-150-4373127	A	27.5878	28.143	24.9745	26.5004	24.8741	27.2653	24.5924	24.2454	23.709	23.5792	24.179	26.3771
hsa-miR-152-4395170	A	Undetermined	Undetermined	35.9752	Undetermined	Undetermined	34.4307	Undetermined	Undetermined	32.4876	Undetermined	35.2764	33.9846
hsa-miR-153-4373305	A	Undetermined	Undetermined	Undetermined	Undetermined	Undetermined	Undetermined	Undetermined	Undetermined	Undetermined	Undetermined	Undetermined	Undetermined
hsa-miR-154-4373270	A	Undetermined	Undetermined	32.9236	Undetermined	Undetermined	Undetermined	Undetermined	Undetermined	Undetermined	Undetermined	Undetermined	Undetermined
hsa-miR-181a-4373117	A	Undetermined	Undetermined	32.9216	Undetermined	Undetermined	38.5774	35.9585	36.7878	31.3081	Undetermined	37.7898	Undetermined
hsa-miR-181c-4373115	A	38.2912	Undetermined	36.7411	Undetermined	Undetermined	Undetermined	Undetermined	Undetermined	Undetermined	Undetermined	Undetermined	Undetermined
hsa-miR-182-4395445	A	34.5286	Undetermined	34.9847	35.0394	33.874	Undetermined	33.5468	33.9075	32.9427	32.0727	31.3792	Undetermined
RNU48-4373383	A	32.4049	Undetermined	35.9679	33.8598	Undetermined	Undetermined	Undetermined	Undetermined	32.0136	34.2227	33.2627	Undetermined
hsa-miR-183-4395380	A	Undetermined	Undetermined	34.9569	Undetermined	Undetermined	Undetermined	Undetermined	Undetermined	35.4455	Undetermined	Undetermined	35.1384
hsa-miR-184-4373113	A	30.6913	Undetermined	Undetermined	Undetermined	27.0532	Undetermined	Undetermined	Undetermined	Undetermined	Undetermined	34.0186	Undetermined
hsa-miR-185-4395382	A	Undetermined	33.6085	31.9938	33.7914	Undetermined	34.6536	Undetermined	32.8524	28.9403	32.2527	Undetermined	34.3224
hsa-miR-186-4395396	A	Undetermined	38.0916	30.9752	30.1062	33.5365	32.9941	32.0252	29.9626	25.4298	29.0508	29.2478	30.5626
hsa-miR-187-4373307	A	Undetermined	Undetermined	Undetermined	Undetermined	Undetermined	Undetermined	Undetermined	Undetermined	Undetermined	Undetermined	Undetermined	Undetermined
hsa-miR-188-3p-4395217	A	37.0212	Undetermined	Undetermined	Undetermined	Undetermined	Undetermined	Undetermined	Undetermined	Undetermined	Undetermined	Undetermined	Undetermined
hsa-miR-190-4373110	A	Undetermined	Undetermined	Undetermined	Undetermined	Undetermined	Undetermined	Undetermined	Undetermined	35.5787	Undetermined	Undetermined	Undetermined
hsa-miR-191-4395410	A	28.578	28.8019	25.9747	25.2402	24.58	28.8468	24.0868	25.2217	22.4979	24.1741	24.0305	27.1742
hsa-miR-192-4373108	A	Undetermined	35.6219	32.9735	37.1399	32.6112	34.2468	33.4662	Undetermined	26.974	36.8863	32.0035	32.4422
hsa-miR-193a-3p-4395361	A	Undetermined	Undetermined	35.9285	Undetermined	Undetermined	Undetermined	Undetermined	Undetermined	Undetermined	Undetermined	Undetermined	Undetermined
hsa-miR-193a-5p-4395392	A	Undetermined	Undetermined	32.9917	Undetermined	34.6221	Undetermined	Undetermined	Undetermined	31.1496	Undetermined	Undetermined	Undetermined
hsa-miR-193b-4395478	A	36.8738	Undetermined	32.9761	Undetermined	Undetermined	35.0039	33.2992	36.5936	Undetermined	31.9723	39.0084	38.3021
hsa-miR-194-4373106	A	Undetermined	Undetermined	32.0018	Undetermined	Undetermined	30.5311	Undetermined	Undetermined	29.8167	Undetermined	32.4638	32.6164
hsa-miR-195-4373105	A	37.6605	33.6783	31.0123	39.8564	32.4154	35.8571	34.6876	33.3021	31.6597	31.7732	30.5414	34.8068
hsa-miR-196b-4395326	A	Undetermined	Undetermined	22.7786	Undetermined	Undetermined	Undetermined	33.837	34.386	34.8513	Undetermined	Undetermined	Undetermined
hsa-miR-197-4373102	A	33.8855	33.7909	28.9556	32.1826	31.8978	35.3083	32.2772	30.8602	27.4805	30.8041	31.2792	32.5715
hsa-miR-198-4395384	A	Undetermined	Undetermined	Undetermined	Undetermined	Undetermined	Undetermined	Undetermined	Undetermined	34.1225	Undetermined	Undetermined	Undetermined
hsa-miR-199a-5p-4373272	A	Undetermined	Undetermined	Undetermined	Undetermined	Undetermined	Undetermined	Undetermined	Undetermined	Undetermined	Undetermined	Undetermined	Undetermined
hsa-miR-199a-3p-4395415	A	33.0161	31.7516	30.9876	32.371	32.1821	31.3289	32.0062	31.5641	26.3988	31.8324	32.664	31.9703
hsa-miR-199b-5p-4373100	A	Undetermined	Undetermined	Undetermined	Undetermined	Undetermined	Undetermined	Undetermined	Undetermined	Undetermined	Undetermined	Undetermined	Undetermined
hsa-miR-200a-4378069	A	Undetermined	Undetermined	32.1855	Undetermined	Undetermined	Undetermined	Undetermined	Undetermined	Undetermined	Undetermined	Undetermined	Undetermined
hsa-miR-200b-4395362	A	Undetermined	Undetermined	31.1116	Undetermined	Undetermined	Undetermined	Undetermined	Undetermined	Undetermined	Undetermined	Undetermined	Undetermined
hsa-miR-200c-4395411	A	Undetermined	Undetermined	32.9919	Undetermined	36.1146	Undetermined	35.727	36.5318	30.0932	Undetermined	35.7045	Undetermined
hsa-miR-202-4395474	A	Undetermined	Undetermined	31.8857	Undetermined	Undetermined	Undetermined	Undetermined	Undetermined	33.2255	Undetermined	Undetermined	Undetermined
hsa-miR-203-4373095	A	Undetermined	33.4593	33.9896	Undetermined	34.1226	Undetermined	Undetermined	34.9019	32.9972	Undetermined	33.9477	Undetermined
hsa-miR-204-4373094	A	Undetermined	Undetermined	33.9685	Undetermined	Undetermined	Undetermined	Undetermined	Undetermined	35.2365	33.2658	34.9097	Undetermined
hsa-miR-205-4373093	A	Undetermined	38.4878	Undetermined	39.8511	Undetermined	Undetermined	Undetermined	Undetermined	Undetermined	Undetermined	Undetermined	Undetermined
hsa-miR-208b-4395401	A	Undetermined	Undetermined	32.4672	Undetermined	Undetermined	Undetermined	Undetermined	Undetermined	Undetermined	Undetermined	Undetermined	Undetermined
hsa-miR-210-4373089	A	Undetermined	Undetermined	30.071	Undetermined	Undetermined	38.0881	Undetermined	Undetermined	Undetermined	39.0428	Undetermined	34.5118
hsa-miR-214-4395417	A	Undetermined	Undetermined	33.0014	Undetermined	Undetermined	Undetermined	37.7662	Undetermined	Undetermined	Undetermined	Undetermined	35.1661
hsa-miR-215-4373084	A	Undetermined	Undetermined	33.1376	Undetermined	Undetermined	Undetermined	Undetermined	33.3259	Undetermined	Undetermined	Undetermined	Undetermined
hsa-miR-216a-4395331	A	Undetermined	Undetermined	29.0144	Undetermined	Undetermined	Undetermined	Undetermined	Undetermined	Undetermined	35.2474	Undetermined	36.2792
hsa-miR-216b-4395437	A	Undetermined	Undetermined	Undetermined	Undetermined	Undetermined	Undetermined	Undetermined	Undetermined	Undetermined	Undetermined	Undetermined	Undetermined
hsa-miR-217-4395448	A	Undetermined	Undetermined	Undetermined	Undetermined	Undetermined	Undetermined	Undetermined	Undetermined	Undetermined	Undetermined	Undetermined	Undetermined
hsa-miR-218-4373081	A	33.6451	Undetermined	35.9539	Undetermined	Undetermined	Undetermined	Undetermined	Undetermined	35.1116	Undetermined	Undetermined	Undetermined
hsa-miR-219-5p-4373080	A	Undetermined	Undetermined	38	Undetermined	Undetermined	Undetermined	Undetermined	Undetermined	Undetermined	Undetermined	Undetermined	Undetermined
hsa-miR-221-4373077	A	Undetermined	37.3251	30.9816	35.6456	36.5764	31.9653	Undetermined	Undetermined	27.5193	Undetermined	Undetermined	30.3465
hsa-miR-222-4395387	A	28.5349	29.0155	27.9628	29.2385	27.613	28.8537	27.3641	27.9728	23.7547	26.7843	27.0643	27.6757
hsa-miR-223-4395406	A	26.5913	26.7173	21.9616	25.8436	24.0126	22.5401	26.0181	25.8073	18.3107	25.7088	25.2145	23.4562
hsa-miR-224-4395210	A	Undetermined	Undetermined	Undetermined	Undetermined	Undetermined	Undetermined	Undetermined	Undetermined	32.6209	Undetermined	Undetermined	Undetermined
hsa-miR-296-3p-4395212	A	Undetermined	Undetermined	Undetermined	Undetermined	Undetermined	Undetermined	Undetermined	Undetermined	Undetermined	Undetermined	Undetermined	Undetermined
hsa-miR-296-5p-4373066	A	Undetermined	Undetermined	36.0013	Undetermined	Undetermined	Undetermined	Undetermined	Undetermined	Undetermined	Undetermined	Undetermined	Undetermined
hsa-miR-299-3p-4373189	A	Undetermined	Undetermined	Undetermined	Undetermined	Undetermined	Undetermined	Undetermined	Undetermined	Undetermined	Undetermined	Undetermined	Undetermined
hsa-miR-299-5p-4373188	A	Undetermined	Undetermined	30.6672	Undetermined	Undetermined	Undetermined	Undetermined	Undetermined	37.7359	Undetermined	Undetermined	Undetermined
hsa-miR-301a-4373064	A	31.4655	Undetermined	32.9784	34.0991	32.0102	35.248	32.4146	33.7628	29.3344	31.9764	35.098	31.4491
hsa-miR-301b-4395503	A	Undetermined	Undetermined	Undetermined	Undetermined	Undetermined	Undetermined	Undetermined	Undetermined	Undetermined	Undetermined	Undetermined	Undetermined
hsa-miR-302a-4378070	A	Undetermined	Undetermined	Undetermined	Undetermined	Undetermined	Undetermined	Undetermined	Undetermined	Undetermined	Undetermined	Undetermined	Undetermined
ath-miR159a-4373390	A	Undetermined	Undetermined	32.2914	Undetermined	Undetermined	Undetermined	Undetermined	Undetermined	Undetermined	Undetermined	Undetermined	Undetermined
hsa-miR-302b-4378071	A	Undetermined	Undetermined	Undetermined	Undetermined	Undetermined	Undetermined	Undetermined	Undetermined	37.8124	Undetermined	Undetermined	Undetermined
hsa-miR-302c-4378072	A	Undetermined	Undetermined	35.1418	Undetermined	Undetermined	Undetermined	Undetermined	Undetermined	Undetermined	Undetermined	Undetermined	Undetermined
hsa-miR-320-4395388	A	29.3839	30.1443	26.9556	28.9407	28.103	31.188	28.5563	28.5543	24.5015	27.2811	28.0931	29.8055
hsa-miR-323-3p-4395338	A	Undetermined	Undetermined	Undetermined	Undetermined	Undetermined	Undetermined	Undetermined	Undetermined	33.6785	Undetermined	Undetermined	34.4002
hsa-miR-324-3p-4395272	A	Undetermined	Undetermined	34.9911	Undetermined	Undetermined	Undetermined	Undetermined	Undetermined	32.2651	33.6267	Undetermined	35.6533
hsa-miR-324-5p-4373052	A	Undetermined	Undetermined	Undetermined	Undetermined	Undetermined	Undetermined	Undetermined	Undetermined	Undetermined	Undetermined	Undetermined	Undetermined
hsa-miR-326-4373050	A	Undetermined	Undetermined	37.1067	Undetermined	Undetermined	Undetermined	Undetermined	Undetermined	Undetermined	Undetermined	Undetermined	Undetermined
hsa-miR-328-4373049	A	35.9148	Undetermined	30.9762	35.1436	38.0958	37.2432	32.7657	35.3959	28.2258	32.2657	33.3975	33.6693
hsa-miR-329-4373191	A	Undetermined	Undetermined	Undetermined	Undetermined	Undetermined	Undetermined	Undetermined	Undetermined	Undetermined	Undetermined	Undetermined	Undetermined
hsa-miR-330-3p-4373047	A	Undetermined	Undetermined	34.9332	Undetermined	35.2022	Undetermined	36.2437	Undetermined	Undetermined	Undetermined	Undetermined	Undetermined
hsa-miR-330-5p-4395341	A	Undetermined	Undetermined	Undetermined	Undetermined	Undetermined	Undetermined	Undetermined	Undetermined	Undetermined	Undetermined	Undetermined	Undetermined
hsa-miR-331-3p-4373046	A	33.3558	36.8122	30.9765	30.3098	29.8746	32.0327	30.9169	31.5727	29.184	28.9726	31.4426	31.1771
hsa-miR-331-5p-4395344	A	37.4461	Undetermined	31.5814	Undetermined	Undetermined	Undetermined	Undetermined	Undetermined	28.9647	Undetermined	Undetermined	Undetermined
hsa-miR-335-4373045	A	32.4843	Undetermined	33.9607	Undetermined	32.6943	Undetermined	32.8393	33.607	31.0572	33.7594	Undetermined	Undetermined
hsa-miR-337-5p-4395267	A	Undetermined	Undetermined	33.9585	Undetermined	Undetermined	35.0347	Undetermined	Undetermined	32.4949	Undetermined	Undetermined	Undetermined
hsa-miR-338-3p-4395363	A	Undetermined	Undetermined	Undetermined	Undetermined	34.4736	Undetermined	Undetermined	Undetermined	Undetermined	Undetermined	Undetermined	Undetermined
hsa-miR-339-3p-4395295	A	Undetermined	Undetermined	32.0057	35.8626	33.5556	Undetermined	Undetermined	34.0868	32.3487	35.2727	Undetermined	Undetermined
hsa-miR-339-5p-4395368	A	Undetermined	Undetermined	Undetermined	Undetermined	Undetermined	Undetermined	Undetermined	Undetermined	37.0448	Undetermined	Undetermined	Undetermined
hsa-miR-340-4395369	A	Undetermined	Undetermined	33.9807	Undetermined	Undetermined	Undetermined	33.4119	Undetermined	30.4513	Undetermined	34.0529	Undetermined
has-miR-155-4395459	A	Undetermined	31.3302	30.9634	35.7055	27.2188	34.7847	30.087	31.9689	29.1596	29.9649	31.1336	30.8669
hsa-let-7b-4395446	A	20.8737	21.4256	25.9406	30.475	20.258	30.1426	29.9103	27.9831	23.78	29.6551	28.5187	28.3176
hsa-miR-342-3p-4395371	A	31.626	31.0181	26.9877	29.3959	28.7722	29.0673	27.7096	28.1754	26.7483	27.301	28.1487	27.07
hsa-miR-342-5p-4395258	A	Undetermined	Undetermined	Undetermined	Undetermined	Undetermined	Undetermined	Undetermined	Undetermined	Undetermined	Undetermined	Undetermined	Undetermined
hsa-miR-345-4395297	A	Undetermined	Undetermined	32.9693	Undetermined	Undetermined	33.6934	Undetermined	Undetermined	29.4965	Undetermined	34.4214	33.3022
hsa-miR-361-5p-4373035	A	Undetermined	Undetermined	Undetermined	Undetermined	Undetermined	Undetermined	Undetermined	Undetermined	35.164	Undetermined	35.3681	Undetermined
hsa-miR-362-3p-4395228	A	Undetermined	Undetermined	35.9604	Undetermined	Undetermined	Undetermined	Undetermined	Undetermined	33.6112	Undetermined	Undetermined	Undetermined
hsa-miR-362-5p-4378092	A	Undetermined	Undetermined	33.6194	Undetermined	Undetermined	Undetermined	Undetermined	Undetermined	Undetermined	Undetermined	Undetermined	Undetermined
hsa-miR-363-4378090	A	Undetermined	Undetermined	35.0048	Undetermined	Undetermined	Undetermined	Undetermined	Undetermined	Undetermined	Undetermined	Undetermined	34.7442
hsa-miR-365-4373194	A	Undetermined	Undetermined	33.9727	Undetermined	34.3641	32.1776	Undetermined	Undetermined	31.8572	Undetermined	Undetermined	34.554
hsa-miR-367-4373034	A	Undetermined	Undetermined	Undetermined	Undetermined	Undetermined	Undetermined	Undetermined	Undetermined	Undetermined	Undetermined	Undetermined	Undetermined
hsa-miR-369-3p-4373032	A	Undetermined	Undetermined	Undetermined	Undetermined	Undetermined	Undetermined	Undetermined	Undetermined	Undetermined	Undetermined	Undetermined	Undetermined
hsa-miR-369-5p-4373195	A	Undetermined	Undetermined	Undetermined	Undetermined	Undetermined	Undetermined	Undetermined	Undetermined	Undetermined	Undetermined	Undetermined	Undetermined
hsa-miR-370-4395386	A	Undetermined	Undetermined	34.8986	Undetermined	34.416	39.3991	Undetermined	Undetermined	Undetermined	Undetermined	Undetermined	Undetermined
hsa-miR-371-3p-4395235	A	Undetermined	Undetermined	Undetermined	Undetermined	Undetermined	Undetermined	Undetermined	Undetermined	Undetermined	Undetermined	Undetermined	Undetermined
hsa-miR-372-4373029	A	Undetermined	Undetermined	Undetermined	Undetermined	Undetermined	Undetermined	Undetermined	Undetermined	32.2924	Undetermined	Undetermined	Undetermined
hsa-miR-373-4378073	A	Undetermined	Undetermined	Undetermined	Undetermined	Undetermined	Undetermined	Undetermined	Undetermined	Undetermined	Undetermined	Undetermined	Undetermined
hsa-miR-374a-4373028	A	32.5665	38.0137	30.9677	30.9914	30.5499	36.1832	31.1878	31.5741	26.5534	29.1339	29.5793	34.999
hsa-miR-374b-4381045	A	33.8897	32.4651	29.9721	31.4158	29.0721	32.6187	30.1176	29.867	26.1202	28.6061	29.2235	33.7488
hsa-miR-375-4373027	A	Undetermined	Undetermined	Undetermined	Undetermined	Undetermined	Undetermined	Undetermined	Undetermined	Undetermined	Undetermined	Undetermined	Undetermined
hsa-miR-376a-4373026	A	Undetermined	Undetermined	36.9569	Undetermined	Undetermined	33.5079	Undetermined	Undetermined	31.1342	33.5891	Undetermined	34.8067
hsa-miR-376b-4373196	A	Undetermined	Undetermined	Undetermined	Undetermined	Undetermined	Undetermined	Undetermined	Undetermined	Undetermined	Undetermined	Undetermined	Undetermined
hsa-miR-377-4373025	A	Undetermined	Undetermined	Undetermined	Undetermined	Undetermined	Undetermined	Undetermined	Undetermined	Undetermined	Undetermined	Undetermined	Undetermined
hsa-miR-379-4373349	A	Undetermined	Undetermined	Undetermined	Undetermined	Undetermined	Undetermined	Undetermined	Undetermined	32.2698	Undetermined	Undetermined	Undetermined
hsa-miR-380-4373022	A	Undetermined	Undetermined	Undetermined	Undetermined	Undetermined	Undetermined	Undetermined	Undetermined	Undetermined	Undetermined	Undetermined	Undetermined
hsa-miR-381-4373020	A	Undetermined	Undetermined	Undetermined	Undetermined	Undetermined	Undetermined	Undetermined	Undetermined	30.2343	Undetermined	Undetermined	Undetermined
hsa-miR-382-4373019	A	Undetermined	Undetermined	Undetermined	Undetermined	Undetermined	37.1607	Undetermined	Undetermined	32.4307	Undetermined	Undetermined	34.1874
hsa-miR-383-4373018	A	Undetermined	Undetermined	33.9807	Undetermined	Undetermined	Undetermined	Undetermined	Undetermined	36.2882	Undetermined	Undetermined	Undetermined
hsa-miR-409-5p-4395442	A	Undetermined	Undetermined	Undetermined	Undetermined	Undetermined	Undetermined	Undetermined	Undetermined	Undetermined	Undetermined	Undetermined	Undetermined
hsa-miR-410-4378093	A	Undetermined	Undetermined	Undetermined	Undetermined	Undetermined	38.1562	Undetermined	37.4306	33.0728	37.9803	Undetermined	Undetermined
hsa-miR-411-4381013	A	37.0974	Undetermined	Undetermined	Undetermined	Undetermined	Undetermined	Undetermined	Undetermined	33.5798	Undetermined	Undetermined	Undetermined
hsa-miR-422a-4395408	A	Undetermined	Undetermined	36.9818	Undetermined	Undetermined	Undetermined	Undetermined	Undetermined	33.8345	Undetermined	Undetermined	Undetermined
hsa-miR-423-5p-4395451	A	35.3861	36.0807	31.0224	36.2846	31.7979	32.6327	Undetermined	35.5471	39.5063	Undetermined	35.0471	33.7373
hsa-miR-424-4373201	A	Undetermined	Undetermined	34.713	Undetermined	Undetermined	Undetermined	Undetermined	Undetermined	Undetermined	Undetermined	Undetermined	Undetermined
hsa-miR-425-4380926	A	33.3583	Undetermined	35.0276	31.0049	29.547	Undetermined	Undetermined	Undetermined	28.0789	Undetermined	Undetermined	Undetermined
hsa-miR-429-4373203	A	Undetermined	Undetermined	Undetermined	Undetermined	Undetermined	Undetermined	Undetermined	Undetermined	Undetermined	Undetermined	Undetermined	Undetermined
hsa-miR-431-4395173	A	Undetermined	Undetermined	Undetermined	Undetermined	Undetermined	Undetermined	Undetermined	Undetermined	Undetermined	Undetermined	Undetermined	Undetermined
hsa-miR-433-4373205	A	39.6581	34.4075	30.9296	Undetermined	31.8618	Undetermined	Undetermined	Undetermined	32.3432	Undetermined	Undetermined	Undetermined
hsa-miR-449a-4373207	A	Undetermined	Undetermined	Undetermined	Undetermined	Undetermined	Undetermined	Undetermined	Undetermined	Undetermined	Undetermined	35.2131	Undetermined
hsa-miR-449b-4381011	A	Undetermined	Undetermined	Undetermined	Undetermined	Undetermined	Undetermined	Undetermined	Undetermined	Undetermined	Undetermined	Undetermined	Undetermined
hsa-miR-450a-4395414	A	Undetermined	Undetermined	Undetermined	Undetermined	Undetermined	Undetermined	Undetermined	Undetermined	Undetermined	Undetermined	Undetermined	Undetermined
hsa-miR-450b-3p-4395319	A	Undetermined	Undetermined	Undetermined	Undetermined	Undetermined	Undetermined	Undetermined	Undetermined	Undetermined	Undetermined	Undetermined	Undetermined
hsa-miR-450b-5p-4395318	A	Undetermined	Undetermined	33.9236	Undetermined	Undetermined	Undetermined	Undetermined	Undetermined	Undetermined	Undetermined	Undetermined	Undetermined
hsa-miR-451-4373360	A	32.1041	32.8365	25.9736	30.1527	29.6082	27.3823	31.4962	31.9682	23.0366	29.04	29.4846	26.4647
hsa-miR-452-4395440	A	Undetermined	Undetermined	33.9349	Undetermined	37.296	Undetermined	Undetermined	Undetermined	37.6909	Undetermined	Undetermined	Undetermined
hsa-miR-453-4395429	A	Undetermined	Undetermined	Undetermined	Undetermined	Undetermined	Undetermined	Undetermined	Undetermined	Undetermined	Undetermined	Undetermined	Undetermined
hsa-miR-454-4395434	A	32.7923	31.1356	30.9771	30.9972	27.2871	33.7966	28.1304	28.4578	28.5987	27.673	26.6796	32.5608
hsa-miR-455-3p-4395355	A	Undetermined	Undetermined	Undetermined	Undetermined	Undetermined	Undetermined	Undetermined	Undetermined	Undetermined	Undetermined	Undetermined	Undetermined
hsa-miR-455-5p-4378098	A	Undetermined	Undetermined	Undetermined	Undetermined	Undetermined	Undetermined	Undetermined	Undetermined	Undetermined	Undetermined	Undetermined	Undetermined
hsa-miR-483-5p-4395449	A	Undetermined	Undetermined	32.9913	32.0063	32.1725	Undetermined	28.2951	31.364	30.2493	30.2454	29.1171	34.1641
hsa-miR-484-4381032	A	28.885	30.2013	26.9633	25.8575	26.1486	28.0465	26.3638	26.7348	23.539	25.6415	26.4522	28.1299
hsa-miR-485-3p-4378095	A	Undetermined	Undetermined	35.0192	35.9676	Undetermined	Undetermined	Undetermined	Undetermined	29.7139	Undetermined	Undetermined	Undetermined
hsa-miR-485-5p-4373212	A	Undetermined	Undetermined	Undetermined	Undetermined	Undetermined	Undetermined	Undetermined	Undetermined	Undetermined	Undetermined	Undetermined	Undetermined
hsa-miR-486-3p-4395204	A	Undetermined	Undetermined	32.9765	37.075	34.7493	34.146	Undetermined	Undetermined	31.6642	Undetermined	Undetermined	31.3929
hsa-miR-486-5p-4378096	A	31.5236	31.7869	27.9942	29.524	28.4598	30.9543	29.283	29.7844	26.0196	28.6982	29.2682	28.7598
hsa-miR-487a-4378097	A	36.658	Undetermined	35.3129	Undetermined	Undetermined	Undetermined	Undetermined	Undetermined	Undetermined	Undetermined	Undetermined	Undetermined
hsa-miR-487b-4378102	A	Undetermined	Undetermined	Undetermined	Undetermined	Undetermined	Undetermined	32.9778	Undetermined	33.0554	Undetermined	Undetermined	Undetermined
hsa-miR-488-4395468	A	Undetermined	Undetermined	Undetermined	Undetermined	Undetermined	Undetermined	Undetermined	Undetermined	Undetermined	Undetermined	Undetermined	Undetermined
hsa-miR-489-4395469	A	35.9646	33.8495	Undetermined	Undetermined	34.3884	Undetermined	32.792	Undetermined	Undetermined	Undetermined	Undetermined	Undetermined
hsa-miR-490-3p-4373215	A	Undetermined	Undetermined	20.3668	Undetermined	Undetermined	Undetermined	Undetermined	Undetermined	Undetermined	Undetermined	Undetermined	Undetermined
hsa-miR-491-3p-4395471	A	34.865	Undetermined	5.243	Undetermined	Undetermined	Undetermined	Undetermined	Undetermined	Undetermined	Undetermined	Undetermined	Undetermined
hsa-miR-491-5p-4381053	A	Undetermined	Undetermined	34.2315	34.086	Undetermined	Undetermined	Undetermined	Undetermined	32.7721	Undetermined	Undetermined	Undetermined
hsa-miR-493-4395475	A	Undetermined	Undetermined	Undetermined	Undetermined	Undetermined	Undetermined	Undetermined	Undetermined	34.9723	Undetermined	Undetermined	Undetermined
hsa-miR-494-4395476	A	Undetermined	Undetermined	35.9543	Undetermined	Undetermined	Undetermined	Undetermined	Undetermined	32.3037	Undetermined	Undetermined	33.9604
hsa-miR-495-4381078	A	Undetermined	Undetermined	34.0114	Undetermined	36.1488	Undetermined	Undetermined	Undetermined	31.3934	32.9383	Undetermined	33.2689
hsa-miR-496-4386771	A	Undetermined	Undetermined	Undetermined	Undetermined	Undetermined	Undetermined	Undetermined	Undetermined	Undetermined	Undetermined	Undetermined	Undetermined
hsa-miR-499-3p-4395538	A	Undetermined	Undetermined	Undetermined	Undetermined	Undetermined	Undetermined	Undetermined	Undetermined	Undetermined	Undetermined	Undetermined	Undetermined
hsa-miR-499-5p-4381047	A	Undetermined	Undetermined	Undetermined	Undetermined	Undetermined	Undetermined	Undetermined	Undetermined	Undetermined	Undetermined	Undetermined	Undetermined
hsa-miR-500-4395539	A	Undetermined	Undetermined	34.4035	Undetermined	Undetermined	Undetermined	Undetermined	Undetermined	32.2013	Undetermined	Undetermined	Undetermined
hsa-miR-501-3p-4395546	A	Undetermined	Undetermined	Undetermined	Undetermined	Undetermined	Undetermined	Undetermined	Undetermined	Undetermined	Undetermined	Undetermined	Undetermined
hsa-miR-501-5p-4373226	A	Undetermined	Undetermined	30.02	38.4564	35.1216	34.5622	Undetermined	Undetermined	Undetermined	38.8955	Undetermined	35.9184
hsa-miR-502-3p-4395194	A	Undetermined	Undetermined	Undetermined	Undetermined	39.9106	Undetermined	Undetermined	Undetermined	Undetermined	Undetermined	35.2871	Undetermined
hsa-miR-502-5p-4373227	A	Undetermined	Undetermined	Undetermined	Undetermined	Undetermined	Undetermined	Undetermined	Undetermined	Undetermined	Undetermined	Undetermined	Undetermined
hsa-miR-503-4373228	A	Undetermined	Undetermined	Undetermined	Undetermined	Undetermined	Undetermined	Undetermined	Undetermined	Undetermined	Undetermined	Undetermined	Undetermined
hsa-miR-504-4395195	A	Undetermined	Undetermined	Undetermined	Undetermined	Undetermined	Undetermined	Undetermined	Undetermined	Undetermined	Undetermined	Undetermined	Undetermined
hsa-miR-505-4395200	A	Undetermined	Undetermined	31.7956	Undetermined	Undetermined	Undetermined	Undetermined	Undetermined	Undetermined	Undetermined	Undetermined	Undetermined
hsa-miR-507-4373232	A	Undetermined	Undetermined	Undetermined	Undetermined	Undetermined	Undetermined	Undetermined	Undetermined	Undetermined	Undetermined	Undetermined	Undetermined
hsa-miR-508-3p-4373233	A	Undetermined	Undetermined	Undetermined	Undetermined	Undetermined	Undetermined	Undetermined	Undetermined	Undetermined	Undetermined	Undetermined	Undetermined
hsa-miR-508-5p-4395203	A	Undetermined	Undetermined	Undetermined	Undetermined	Undetermined	Undetermined	Undetermined	Undetermined	Undetermined	Undetermined	Undetermined	Undetermined
hsa-miR-509-5p-4395346	A	35.3395	Undetermined	35.073	Undetermined	Undetermined	Undetermined	Undetermined	Undetermined	34.5401	Undetermined	Undetermined	Undetermined
hsa-miR-510-4395352	A	Undetermined	Undetermined	Undetermined	Undetermined	Undetermined	Undetermined	Undetermined	Undetermined	Undetermined	Undetermined	Undetermined	Undetermined
hsa-miR-512-3p-4381034	A	Undetermined	Undetermined	Undetermined	Undetermined	Undetermined	Undetermined	Undetermined	Undetermined	33.5396	Undetermined	Undetermined	Undetermined
hsa-miR-512-5p-4373238	A	Undetermined	Undetermined	Undetermined	Undetermined	37.9348	Undetermined	Undetermined	Undetermined	Undetermined	Undetermined	Undetermined	Undetermined
hsa-miR-513-5p-4395201	A	Undetermined	Undetermined	Undetermined	Undetermined	Undetermined	Undetermined	Undetermined	Undetermined	Undetermined	Undetermined	Undetermined	Undetermined
hsa-miR-515-3p-4395480	A	Undetermined	Undetermined	Undetermined	Undetermined	Undetermined	Undetermined	Undetermined	Undetermined	Undetermined	Undetermined	Undetermined	Undetermined
hsa-miR-515-5p-4373242	A	Undetermined	Undetermined	Undetermined	Undetermined	Undetermined	Undetermined	Undetermined	Undetermined	Undetermined	Undetermined	Undetermined	Undetermined
hsa-miR-516a-5p-4395527	A	Undetermined	Undetermined	Undetermined	Undetermined	Undetermined	Undetermined	Undetermined	Undetermined	Undetermined	Undetermined	Undetermined	Undetermined
hsa-miR-516b-4395172	A	Undetermined	Undetermined	Undetermined	Undetermined	Undetermined	Undetermined	Undetermined	Undetermined	Undetermined	Undetermined	Undetermined	Undetermined
hsa-miR-517a-4395513	A	Undetermined	Undetermined	Undetermined	Undetermined	Undetermined	Undetermined	Undetermined	Undetermined	Undetermined	Undetermined	Undetermined	Undetermined
hsa-miR-517c-4373264	A	Undetermined	Undetermined	Undetermined	Undetermined	Undetermined	Undetermined	Undetermined	Undetermined	38.1516	Undetermined	Undetermined	Undetermined
hsa-miR-518a-3p-4395508	A	Undetermined	Undetermined	Undetermined	Undetermined	Undetermined	Undetermined	Undetermined	Undetermined	Undetermined	Undetermined	Undetermined	Undetermined
hsa-miR-518a-5p-4395507	A	Undetermined	Undetermined	Undetermined	Undetermined	Undetermined	Undetermined	Undetermined	Undetermined	Undetermined	Undetermined	Undetermined	Undetermined
hsa-miR-518b-4373246	A	33.6251	36.4929	30.8331	Undetermined	Undetermined	Undetermined	Undetermined	Undetermined	36.7987	Undetermined	Undetermined	Undetermined
hsa-miR-518c-4395512	A	Undetermined	Undetermined	Undetermined	Undetermined	Undetermined	Undetermined	Undetermined	Undetermined	Undetermined	Undetermined	Undetermined	Undetermined
hsa-miR-518d-3p-4373248	A	29.2137	28.9735	28.9783	28.3601	27.7946	33.9546	27.2441	27.1981	30.9533	26.7036	26.8794	34.4965
hsa-miR-518d-5p-4395500	A	Undetermined	Undetermined	Undetermined	Undetermined	Undetermined	Undetermined	Undetermined	Undetermined	Undetermined	Undetermined	Undetermined	Undetermined
hsa-miR-518e-4395506	A	37.4424	Undetermined	4.8507	Undetermined	Undetermined	Undetermined	Undetermined	Undetermined	Undetermined	Undetermined	Undetermined	Undetermined
hsa-miR-518f-4395499	A	Undetermined	Undetermined	36.0296	Undetermined	Undetermined	Undetermined	Undetermined	Undetermined	39.9256	Undetermined	Undetermined	Undetermined
hsa-miR-519a-4395526	A	Undetermined	Undetermined	Undetermined	Undetermined	35.69	Undetermined	Undetermined	Undetermined	Undetermined	Undetermined	Undetermined	Undetermined
hsa-miR-519d-4395514	A	Undetermined	Undetermined	Undetermined	Undetermined	Undetermined	Undetermined	Undetermined	Undetermined	Undetermined	Undetermined	Undetermined	Undetermined
hsa-miR-519e-4395481	A	Undetermined	Undetermined	Undetermined	Undetermined	Undetermined	Undetermined	Undetermined	Undetermined	Undetermined	Undetermined	Undetermined	Undetermined
hsa-miR-520a-3p-4373268	A	Undetermined	Undetermined	Undetermined	Undetermined	Undetermined	Undetermined	Undetermined	Undetermined	Undetermined	Undetermined	Undetermined	Undetermined
hsa-miR-520a-5p-4378085	A	34.7889	Undetermined	Undetermined	Undetermined	Undetermined	Undetermined	Undetermined	Undetermined	Undetermined	Undetermined	Undetermined	Undetermined
hsa-miR-520d-5p-4395504	A	Undetermined	34.9142	Undetermined	Undetermined	Undetermined	Undetermined	Undetermined	Undetermined	Undetermined	Undetermined	Undetermined	Undetermined
hsa-miR-520g-4373257	A	32.3321	39.7456	Undetermined	Undetermined	Undetermined	Undetermined	Undetermined	Undetermined	Undetermined	Undetermined	Undetermined	Undetermined
hsa-miR-521-4373259	A	Undetermined	Undetermined	Undetermined	Undetermined	Undetermined	Undetermined	Undetermined	Undetermined	Undetermined	Undetermined	Undetermined	Undetermined
hsa-miR-522-4395524	A	Undetermined	Undetermined	Undetermined	Undetermined	Undetermined	Undetermined	Undetermined	Undetermined	Undetermined	Undetermined	Undetermined	Undetermined
hsa-miR-523-4395497	A	25.9053	26.5913	Undetermined	31.0768	29.4362	Undetermined	Undetermined	39.9529	26.3569	36.2789	Undetermined	Undetermined
hsa-miR-524-5p-4395174	A	Undetermined	Undetermined	Undetermined	Undetermined	Undetermined	Undetermined	Undetermined	Undetermined	Undetermined	Undetermined	Undetermined	Undetermined
hsa-miR-525-3p-4395496	A	Undetermined	Undetermined	29.608	Undetermined	Undetermined	Undetermined	Undetermined	Undetermined	Undetermined	Undetermined	Undetermined	Undetermined
hsa-miR-525-5p-4378088	A	Undetermined	Undetermined	Undetermined	Undetermined	Undetermined	Undetermined	Undetermined	Undetermined	Undetermined	Undetermined	Undetermined	Undetermined
hsa-miR-526b-4395493	A	Undetermined	Undetermined	Undetermined	Undetermined	Undetermined	Undetermined	Undetermined	Undetermined	Undetermined	Undetermined	Undetermined	Undetermined
hsa-miR-532-3p-4395466	A	Undetermined	35.3337	32.9789	34.7426	Undetermined	34.6496	Undetermined	33.058	30.2427	35.496	Undetermined	34.7618
hsa-miR-532-5p-4380928	A	Undetermined	Undetermined	32.0054	Undetermined	39.8428	31.6116	Undetermined	Undetermined	28.8719	Undetermined	Undetermined	31.3645
hsa-miR-539-4378103	A	Undetermined	Undetermined	33.4248	Undetermined	32.2622	36.873	Undetermined	Undetermined	28.3497	31.4271	Undetermined	Undetermined
hsa-miR-541-4395312	A	Undetermined	Undetermined	33.0923	Undetermined	Undetermined	Undetermined	Undetermined	Undetermined	Undetermined	Undetermined	Undetermined	Undetermined
hsa-miR-542-3p-4378101	A	32.2985	Undetermined	29.9936	Undetermined	Undetermined	Undetermined	Undetermined	Undetermined	Undetermined	Undetermined	Undetermined	Undetermined
hsa-miR-542-5p-4395351	A	Undetermined	Undetermined	Undetermined	Undetermined	Undetermined	Undetermined	Undetermined	Undetermined	Undetermined	Undetermined	Undetermined	Undetermined
hsa-miR-544-4395376	A	Undetermined	Undetermined	Undetermined	Undetermined	Undetermined	Undetermined	Undetermined	Undetermined	Undetermined	Undetermined	Undetermined	Undetermined
hsa-miR-545-4395378	A	Undetermined	Undetermined	Undetermined	Undetermined	Undetermined	Undetermined	Undetermined	Undetermined	Undetermined	Undetermined	Undetermined	Undetermined
hsa-miR-548a-3p-4380948	A	Undetermined	Undetermined	Undetermined	Undetermined	Undetermined	Undetermined	Undetermined	Undetermined	Undetermined	Undetermined	33.1276	Undetermined
hsa-miR-548a-5p-4395523	A	Undetermined	Undetermined	Undetermined	Undetermined	Undetermined	Undetermined	Undetermined	Undetermined	Undetermined	Undetermined	Undetermined	Undetermined
hsa-miR-548b-3p-4380951	A	Undetermined	Undetermined	Undetermined	Undetermined	Undetermined	Undetermined	Undetermined	Undetermined	Undetermined	Undetermined	Undetermined	Undetermined
hsa-miR-548b-5p-4395519	A	Undetermined	Undetermined	Undetermined	Undetermined	Undetermined	38.9346	Undetermined	Undetermined	Undetermined	Undetermined	Undetermined	Undetermined
hsa-miR-548c-3p-4380993	A	Undetermined	32.8107	Undetermined	Undetermined	Undetermined	Undetermined	Undetermined	Undetermined	Undetermined	Undetermined	Undetermined	Undetermined
hsa-miR-548c-5p-4395540	A	Undetermined	Undetermined	Undetermined	Undetermined	Undetermined	Undetermined	Undetermined	Undetermined	Undetermined	Undetermined	Undetermined	Undetermined
hsa-miR-548d-3p-4381008	A	37.8206	Undetermined	Undetermined	Undetermined	Undetermined	Undetermined	Undetermined	Undetermined	Undetermined	Undetermined	Undetermined	Undetermined
hsa-miR-548d-5p-4395348	A	Undetermined	Undetermined	Undetermined	Undetermined	Undetermined	Undetermined	Undetermined	Undetermined	34.0679	Undetermined	Undetermined	Undetermined
hsa-miR-551b-4380945	A	Undetermined	Undetermined	Undetermined	Undetermined	Undetermined	Undetermined	Undetermined	Undetermined	34.8138	Undetermined	Undetermined	Undetermined
hsa-miR-556-3p-4395456	A	Undetermined	Undetermined	Undetermined	Undetermined	Undetermined	Undetermined	Undetermined	Undetermined	Undetermined	Undetermined	Undetermined	Undetermined
hsa-miR-556-5p-4395455	A	Undetermined	Undetermined	Undetermined	Undetermined	39.4368	Undetermined	Undetermined	Undetermined	Undetermined	Undetermined	Undetermined	Undetermined
hsa-miR-561-4380938	A	Undetermined	Undetermined	Undetermined	Undetermined	Undetermined	Undetermined	Undetermined	Undetermined	Undetermined	Undetermined	Undetermined	Undetermined
hsa-miR-570-4395458	A	32.6092	Undetermined	Undetermined	Undetermined	Undetermined	Undetermined	Undetermined	Undetermined	Undetermined	Undetermined	Undetermined	Undetermined
hsa-miR-574-3p-4395460	A	32.8856	37.628	29.9942	30.6811	30.0251	32.0519	30.1688	31.0564	27.9089	29.0156	29.0958	30.7284
hsa-miR-576-3p-4395462	A	Undetermined	Undetermined	Undetermined	Undetermined	Undetermined	Undetermined	Undetermined	Undetermined	37.1847	Undetermined	Undetermined	Undetermined
hsa-miR-576-5p-4395461	A	Undetermined	Undetermined	Undetermined	Undetermined	Undetermined	Undetermined	Undetermined	Undetermined	Undetermined	Undetermined	Undetermined	Undetermined
hsa-miR-579-4395509	A	Undetermined	Undetermined	35.9564	Undetermined	Undetermined	34.6944	Undetermined	Undetermined	Undetermined	Undetermined	Undetermined	34.4228
hsa-miR-582-3p-4395510	A	38.51	Undetermined	Undetermined	Undetermined	Undetermined	Undetermined	Undetermined	Undetermined	Undetermined	Undetermined	Undetermined	Undetermined
hsa-miR-582-5p-4395175	A	Undetermined	Undetermined	34.9646	Undetermined	Undetermined	Undetermined	Undetermined	Undetermined	Undetermined	Undetermined	Undetermined	Undetermined
hsa-miR-589-4395520	A	Undetermined	Undetermined	Undetermined	Undetermined	Undetermined	Undetermined	Undetermined	Undetermined	Undetermined	Undetermined	Undetermined	Undetermined
hsa-miR-590-5p-4395176	A	Undetermined	Undetermined	31.9775	Undetermined	Undetermined	Undetermined	Undetermined	Undetermined	28.9589	34.5014	Undetermined	Undetermined
hsa-miR-597-4380960	A	Undetermined	Undetermined	Undetermined	Undetermined	Undetermined	Undetermined	Undetermined	Undetermined	36.0967	Undetermined	Undetermined	Undetermined
hsa-miR-598-4395179	A	Undetermined	33.8454	35.974	Undetermined	Undetermined	Undetermined	Undetermined	Undetermined	Undetermined	Undetermined	Undetermined	Undetermined
hsa-miR-615-3p-4386777	A	Undetermined	Undetermined	31.5788	Undetermined	Undetermined	Undetermined	Undetermined	Undetermined	Undetermined	Undetermined	Undetermined	Undetermined
hsa-miR-615-5p-4395464	A	Undetermined	Undetermined	Undetermined	Undetermined	Undetermined	Undetermined	Undetermined	Undetermined	Undetermined	Undetermined	Undetermined	Undetermined
hsa-miR-616-4395525	A	Undetermined	Undetermined	Undetermined	Undetermined	Undetermined	Undetermined	Undetermined	Undetermined	33.348	Undetermined	34.864	Undetermined
hsa-miR-618-4380996	A	27.8738	27.2633	33.9652	Undetermined	28.5118	Undetermined	Undetermined	Undetermined	32.5381	Undetermined	Undetermined	Undetermined
hsa-miR-624-4395541	A	Undetermined	Undetermined	Undetermined	Undetermined	Undetermined	Undetermined	Undetermined	Undetermined	Undetermined	Undetermined	Undetermined	Undetermined
hsa-miR-625-4395542	A	Undetermined	Undetermined	Undetermined	Undetermined	Undetermined	Undetermined	Undetermined	Undetermined	36.7659	Undetermined	Undetermined	35.1449
hsa-miR-627-4380967	A	Undetermined	Undetermined	Undetermined	Undetermined	Undetermined	Undetermined	Undetermined	Undetermined	38.2702	Undetermined	Undetermined	Undetermined
hsa-miR-628-5p-4395544	A	Undetermined	Undetermined	34.9678	28.2576	Undetermined	Undetermined	32.7339	Undetermined	20.3903	Undetermined	Undetermined	Undetermined
hsa-miR-629-4395547	A	Undetermined	Undetermined	Undetermined	32.0828	Undetermined	34.7376	Undetermined	Undetermined	Undetermined	Undetermined	Undetermined	Undetermined
hsa-miR-636-4395199	A	36.1207	Undetermined	31.9862	Undetermined	Undetermined	Undetermined	Undetermined	Undetermined	29.7826	Undetermined	37.6421	Undetermined
hsa-miR-642-4380995	A	Undetermined	Undetermined	35.9719	Undetermined	Undetermined	Undetermined	Undetermined	Undetermined	Undetermined	Undetermined	Undetermined	Undetermined
hsa-miR-651-4381007	A	Undetermined	Undetermined	Undetermined	Undetermined	Undetermined	Undetermined	Undetermined	Undetermined	Undetermined	Undetermined	Undetermined	Undetermined
hsa-miR-652-4395463	A	Undetermined	Undetermined	36.023	Undetermined	Undetermined	Undetermined	Undetermined	Undetermined	31.19	36.4537	38.3986	35.2144
hsa-miR-653-4395403	A	Undetermined	Undetermined	Undetermined	Undetermined	Undetermined	Undetermined	Undetermined	Undetermined	Undetermined	Undetermined	Undetermined	Undetermined
hsa-miR-654-3p-4395350	A	Undetermined	Undetermined	Undetermined	Undetermined	Undetermined	Undetermined	Undetermined	Undetermined	35.6101	Undetermined	Undetermined	Undetermined
hsa-miR-654-5p-4381014	A	Undetermined	Undetermined	Undetermined	Undetermined	Undetermined	Undetermined	Undetermined	Undetermined	Undetermined	Undetermined	Undetermined	Undetermined
hsa-miR-655-4381015	A	Undetermined	Undetermined	Undetermined	Undetermined	Undetermined	Undetermined	Undetermined	Undetermined	Undetermined	Undetermined	Undetermined	Undetermined
hsa-miR-660-4380925	A	Undetermined	Undetermined	31.0009	Undetermined	Undetermined	34.0763	36.4089	35.9582	30.5773	36.6744	Undetermined	33.0308
hsa-miR-671-3p-4395433	A	Undetermined	Undetermined	34.9809	Undetermined	Undetermined	Undetermined	Undetermined	Undetermined	31.4715	34.0849	Undetermined	Undetermined
hsa-miR-672-4395438	A	Undetermined	Undetermined	33.6868	Undetermined	Undetermined	Undetermined	Undetermined	Undetermined	38.9978	Undetermined	Undetermined	Undetermined
hsa-miR-674-4395193	A	Undetermined	Undetermined	Undetermined	Undetermined	38.1384	Undetermined	Undetermined	Undetermined	Undetermined	Undetermined	Undetermined	Undetermined
hsa-miR-708-4395452	A	Undetermined	Undetermined	Undetermined	Undetermined	33.9159	Undetermined	Undetermined	Undetermined	Undetermined	Undetermined	Undetermined	35.1597
hsa-miR-744-4395435	A	Undetermined	Undetermined	34.9943	35.1962	Undetermined	Undetermined	Undetermined	33.5434	29.9187	Undetermined	31.7317	Undetermined
hsa-miR-758-4395180	A	35.3467	Undetermined	Undetermined	Undetermined	Undetermined	Undetermined	Undetermined	Undetermined	Undetermined	Undetermined	Undetermined	Undetermined
hsa-miR-871-4395465	A	Undetermined	Undetermined	Undetermined	Undetermined	Undetermined	Undetermined	Undetermined	Undetermined	Undetermined	Undetermined	Undetermined	Undetermined
hsa-miR-872-4395375	A	Undetermined	Undetermined	Undetermined	Undetermined	Undetermined	Undetermined	Undetermined	Undetermined	Undetermined	Undetermined	Undetermined	Undetermined
hsa-miR-873-4395467	A	Undetermined	Undetermined	Undetermined	Undetermined	Undetermined	Undetermined	Undetermined	Undetermined	Undetermined	Undetermined	Undetermined	Undetermined
hsa-miR-874-4395379	A	Undetermined	Undetermined	Undetermined	Undetermined	Undetermined	Undetermined	Undetermined	Undetermined	Undetermined	Undetermined	Undetermined	Undetermined
hsa-miR-875-3p-4395315	A	Undetermined	Undetermined	Undetermined	Undetermined	Undetermined	Undetermined	Undetermined	Undetermined	Undetermined	Undetermined	Undetermined	Undetermined
hsa-miR-876-3p-4395336	A	Undetermined	Undetermined	Undetermined	Undetermined	Undetermined	Undetermined	Undetermined	Undetermined	Undetermined	Undetermined	Undetermined	Undetermined
hsa-miR-876-5p-4395316	A	31.0613	Undetermined	Undetermined	Undetermined	Undetermined	Undetermined	Undetermined	Undetermined	Undetermined	Undetermined	Undetermined	Undetermined
hsa-miR-885-3p-4395483	A	Undetermined	Undetermined	34.9301	Undetermined	Undetermined	Undetermined	Undetermined	Undetermined	Undetermined	Undetermined	Undetermined	Undetermined
hsa-miR-885-5p-4395407	A	33.7364	Undetermined	33.987	Undetermined	Undetermined	Undetermined	32.328	Undetermined	31.8943	Undetermined	32.8373	35.0837
hsa-miR-886-3p-4395305	A	Undetermined	Undetermined	Undetermined	Undetermined	Undetermined	Undetermined	34.9686	Undetermined	35.7969	Undetermined	34.139	Undetermined
hsa-miR-886-5p-4395304	A	Undetermined	34.898	9.1121	Undetermined	Undetermined	Undetermined	Undetermined	Undetermined	33.0299	Undetermined	35.0184	Undetermined
hsa-miR-887-4395485	A	Undetermined	Undetermined	Undetermined	Undetermined	Undetermined	Undetermined	Undetermined	Undetermined	Undetermined	Undetermined	Undetermined	Undetermined
hsa-miR-888-4395323	A	Undetermined	Undetermined	Undetermined	Undetermined	Undetermined	Undetermined	Undetermined	Undetermined	31.5934	Undetermined	Undetermined	Undetermined
hsa-miR-889-4395313	A	Undetermined	Undetermined	Undetermined	Undetermined	Undetermined	Undetermined	Undetermined	Undetermined	35.6404	Undetermined	Undetermined	Undetermined
hsa-miR-890-4395320	A	Undetermined	Undetermined	Undetermined	37.3344	Undetermined	Undetermined	Undetermined	Undetermined	29.2082	Undetermined	Undetermined	Undetermined
hsa-miR-891a-4395302	A	Undetermined	Undetermined	Undetermined	Undetermined	36.3511	33.9036	Undetermined	Undetermined	Undetermined	Undetermined	Undetermined	Undetermined
hsa-miR-891b-4395321	A	Undetermined	Undetermined	Undetermined	Undetermined	Undetermined	Undetermined	Undetermined	Undetermined	Undetermined	Undetermined	Undetermined	Undetermined
hsa-miR-892a-4395306	A	Undetermined	Undetermined	Undetermined	Undetermined	Undetermined	Undetermined	Undetermined	Undetermined	Undetermined	Undetermined	Undetermined	Undetermined
hsa-miR-147-4373131	A	Undetermined	Undetermined	Undetermined	Undetermined	Undetermined	Undetermined	Undetermined	Undetermined	Undetermined	Undetermined	Undetermined	Undetermined
hsa-miR-208-4373091	A	Undetermined	Undetermined	31.815	Undetermined	Undetermined	Undetermined	Undetermined	Undetermined	38.3105	Undetermined	Undetermined	Undetermined
hsa-miR-211-4373088	A	Undetermined	Undetermined	34.9455	Undetermined	Undetermined	Undetermined	Undetermined	Undetermined	38.9818	Undetermined	Undetermined	Undetermined
hsa-miR-212-4373087	A	Undetermined	Undetermined	33.0079	Undetermined	Undetermined	36.1427	38.0052	Undetermined	30.1727	Undetermined	Undetermined	Undetermined
hsa-miR-219-1-3p-4395206	A	Undetermined	Undetermined	Undetermined	Undetermined	Undetermined	Undetermined	Undetermined	Undetermined	Undetermined	Undetermined	Undetermined	Undetermined
hsa-miR-219-2-3p-4395501	A	Undetermined	Undetermined	Undetermined	Undetermined	Undetermined	Undetermined	Undetermined	Undetermined	Undetermined	Undetermined	Undetermined	Undetermined
hsa-miR-220-4373078	A	Undetermined	Undetermined	7.4118	Undetermined	Undetermined	Undetermined	Undetermined	Undetermined	33.2341	Undetermined	Undetermined	Undetermined
hsa-miR-220b-4395317	A	Undetermined	Undetermined	Undetermined	Undetermined	Undetermined	Undetermined	Undetermined	Undetermined	Undetermined	Undetermined	Undetermined	Undetermined
hsa-miR-220c-4395322	A	Undetermined	Undetermined	Undetermined	Undetermined	Undetermined	Undetermined	Undetermined	Undetermined	Undetermined	Undetermined	Undetermined	Undetermined
hsa-miR-298-4395301	A	Undetermined	Undetermined	Undetermined	Undetermined	Undetermined	Undetermined	Undetermined	Undetermined	Undetermined	Undetermined	Undetermined	Undetermined
hsa-miR-325-4373051	A	Undetermined	Undetermined	Undetermined	Undetermined	Undetermined	Undetermined	Undetermined	Undetermined	Undetermined	Undetermined	Undetermined	Undetermined
hsa-miR-346-4373038	A	Undetermined	Undetermined	28.9785	Undetermined	Undetermined	Undetermined	Undetermined	Undetermined	Undetermined	Undetermined	Undetermined	Undetermined
hsa-miR-376c-4395233	A	Undetermined	Undetermined	35.9735	34.3328	Undetermined	Undetermined	34.0364	Undetermined	30.4802	32.7433	Undetermined	Undetermined
hsa-miR-384-4373017	A	Undetermined	Undetermined	Undetermined	Undetermined	Undetermined	Undetermined	Undetermined	Undetermined	Undetermined	Undetermined	Undetermined	Undetermined
hsa-miR-412-4373199	A	Undetermined	Undetermined	Undetermined	Undetermined	Undetermined	Undetermined	Undetermined	Undetermined	Undetermined	Undetermined	Undetermined	Undetermined
hsa-miR-448-4373206	A	Undetermined	Undetermined	Undetermined	Undetermined	Undetermined	Undetermined	Undetermined	Undetermined	Undetermined	Undetermined	Undetermined	Undetermined
hsa-miR-492-4373217	A	Undetermined	Undetermined	Undetermined	Undetermined	Undetermined	Undetermined	Undetermined	Undetermined	Undetermined	Undetermined	Undetermined	Undetermined
hsa-miR-506-4373231	A	Undetermined	Undetermined	Undetermined	Undetermined	Undetermined	Undetermined	Undetermined	Undetermined	Undetermined	Undetermined	Undetermined	Undetermined
hsa-miR-509-3-5p-4395266	A	Undetermined	Undetermined	Undetermined	Undetermined	Undetermined	Undetermined	Undetermined	Undetermined	Undetermined	Undetermined	Undetermined	Undetermined
hsa-miR-511-4373236	A	Undetermined	Undetermined	34.9458	Undetermined	Undetermined	Undetermined	Undetermined	Undetermined	36.7082	Undetermined	Undetermined	Undetermined
hsa-miR-517b-4373244	A	Undetermined	Undetermined	Undetermined	Undetermined	Undetermined	Undetermined	Undetermined	Undetermined	Undetermined	Undetermined	Undetermined	33.0079
hsa-miR-519c-3p-4373251	A	Undetermined	Undetermined	Undetermined	Undetermined	Undetermined	Undetermined	Undetermined	Undetermined	Undetermined	Undetermined	Undetermined	Undetermined
hsa-miR-520b-4373252	A	Undetermined	37.5925	Undetermined	Undetermined	Undetermined	Undetermined	37.496	Undetermined	38.7871	38.1331	Undetermined	Undetermined
hsa-miR-520e-4373255	A	Undetermined	Undetermined	Undetermined	Undetermined	Undetermined	Undetermined	Undetermined	Undetermined	Undetermined	Undetermined	Undetermined	Undetermined
hsa-miR-520f-4373256	A	34.4721	Undetermined	Undetermined	Undetermined	Undetermined	Undetermined	Undetermined	Undetermined	Undetermined	Undetermined	Undetermined	Undetermined
dme-miR-7-000268	B	Undetermined	Undetermined	Undetermined	Undetermined	Undetermined	Undetermined	Undetermined	Undetermined	33.9197	32.5476	33.1754	Undetermined
hsa-miR-548I-002909	B	Undetermined	Undetermined	Undetermined	Undetermined	Undetermined	Undetermined	Undetermined	Undetermined	Undetermined	Undetermined	Undetermined	Undetermined
hsa-miR-30a-3p-000416	B	Undetermined	Undetermined	29.0604	36.8752	33.2958	32.9996	Undetermined	30.8012	29.6621	29.9838	29.7336	29.8318
hsa-miR-30a-5p-000417	B	31.1823	31.4272	27.0703	29.4852	28.6034	35.3493	Undetermined	29.538	26.629	27.6646	28.1834	28.5943
hsa-miR-30d-000420	B	34.3909	35.1666	30.8054	32.0034	32.538	Undetermined	Undetermined	31.1506	29.7568	30.3992	30.4464	31.8207
hsa-miR-30e-3p-000422	B	31.9475	31.7293	28.8952	30.7617	28.9746	Undetermined	31.9723	29.0168	28.0387	28.6252	28.0601	29.3277
hsa-miR-34b-000427	B	Undetermined	Undetermined	Undetermined	Undetermined	Undetermined	Undetermined	Undetermined	Undetermined	Undetermined	Undetermined	Undetermined	Undetermined
hsa-miR-126#-000451	B	30.7166	32.9922	28.9367	30.1761	29.4539	37.8216	Undetermined	32.0131	28.936	30.3829	29.4299	29.7771
hsa-miR-154#-000478	B	Undetermined	Undetermined	Undetermined	Undetermined	36.8708	Undetermined	Undetermined	Undetermined	Undetermined	Undetermined	Undetermined	Undetermined
hsa-miR-182#-000483	B	Undetermined	Undetermined	Undetermined	Undetermined	Undetermined	Undetermined	Undetermined	Undetermined	Undetermined	Undetermined	Undetermined	Undetermined
U6 snRNA-001973	B	26.6072	28.6622	26.1487	26.8349	25.2888	32.6825	27.6596	24.1177	22.2141	24.0436	23.1876	22.4791
U6 snRNA-001973	B	27.7402	31.0605	26.3037	26.9287	25.257	33.8151	28.2266	24.3826	22.5812	24.1574	23.0125	22.1112
hsa-miR-206-000510	B	32.2206	Undetermined	Undetermined	Undetermined	34.9471	Undetermined	Undetermined	Undetermined	31.7623	33.2239	34.1986	Undetermined
hsa-miR-213-000516	B	Undetermined	Undetermined	Undetermined	Undetermined	Undetermined	Undetermined	Undetermined	Undetermined	Undetermined	Undetermined	Undetermined	Undetermined
hsa-miR-302c#-000534	B	Undetermined	Undetermined	Undetermined	Undetermined	Undetermined	Undetermined	Undetermined	Undetermined	Undetermined	Undetermined	Undetermined	Undetermined
hsa-miR-302d-000535	B	Undetermined	Undetermined	Undetermined	34.5669	Undetermined	Undetermined	Undetermined	Undetermined	35.1676	Undetermined	Undetermined	Undetermined
hsa-miR-378-000567	B	Undetermined	Undetermined	36.7214	Undetermined	Undetermined	Undetermined	Undetermined	Undetermined	Undetermined	34.2634	39.8263	Undetermined
hsa-miR-380-5p-000570	B	Undetermined	Undetermined	Undetermined	Undetermined	Undetermined	Undetermined	Undetermined	Undetermined	Undetermined	Undetermined	Undetermined	Undetermined
hsa-miR-1257-002910	B	Undetermined	Undetermined	Undetermined	Undetermined	Undetermined	Undetermined	Undetermined	Undetermined	Undetermined	Undetermined	Undetermined	Undetermined
hsa-miR-200a#-001011	B	Undetermined	Undetermined	Undetermined	Undetermined	Undetermined	Undetermined	Undetermined	Undetermined	Undetermined	Undetermined	Undetermined	Undetermined
hsa-miR-432-001026	B	34.0066	Undetermined	Undetermined	33.9048	30.1573	Undetermined	32.8521	30.5474	28.0171	30.1497	31.2257	30.9852
hsa-miR-432#-001027	B	Undetermined	Undetermined	Undetermined	Undetermined	Undetermined	Undetermined	Undetermined	Undetermined	Undetermined	Undetermined	Undetermined	Undetermined
hsa-miR-497-001043	B	Undetermined	Undetermined	Undetermined	Undetermined	Undetermined	Undetermined	Undetermined	Undetermined	Undetermined	Undetermined	39.4641	Undetermined
hsa-miR-500-001046	B	Undetermined	Undetermined	Undetermined	Undetermined	Undetermined	Undetermined	Undetermined	Undetermined	Undetermined	Undetermined	Undetermined	Undetermined
hsa-miR-1238-002927	B	Undetermined	Undetermined	Undetermined	Undetermined	34.9506	Undetermined	Undetermined	Undetermined	Undetermined	Undetermined	37.6363	Undetermined
hsa-miR-488-001106	B	Undetermined	Undetermined	Undetermined	Undetermined	Undetermined	Undetermined	Undetermined	Undetermined	Undetermined	Undetermined	Undetermined	34.6517
hsa-miR-517#-001113	B	Undetermined	Undetermined	Undetermined	Undetermined	Undetermined	Undetermined	Undetermined	Undetermined	Undetermined	Undetermined	Undetermined	Undetermined
hsa-miR-516-3p-001149	B	34.6944	Undetermined	33.8163	Undetermined	Undetermined	35.6579	Undetermined	Undetermined	33.0949	36.8604	36.1684	Undetermined
hsa-miR-518c#-001158	B	Undetermined	Undetermined	Undetermined	Undetermined	Undetermined	Undetermined	Undetermined	Undetermined	Undetermined	Undetermined	Undetermined	Undetermined
hsa-miR-519e#-001166	B	Undetermined	Undetermined	Undetermined	Undetermined	Undetermined	Undetermined	Undetermined	Undetermined	Undetermined	Undetermined	Undetermined	Undetermined
hsa-miR-520h-001170	B	Undetermined	Undetermined	Undetermined	Undetermined	Undetermined	Undetermined	Undetermined	Undetermined	Undetermined	Undetermined	Undetermined	Undetermined
hsa-miR-524-001173	B	Undetermined	Undetermined	Undetermined	Undetermined	Undetermined	Undetermined	38.3157	39.0664	Undetermined	37.037	37.2821	Undetermined
mmu-let-7d#-001178	B	Undetermined	Undetermined	Undetermined	Undetermined	Undetermined	Undetermined	Undetermined	Undetermined	Undetermined	Undetermined	Undetermined	Undetermined
hsa-miR-363#-001283	B	Undetermined	Undetermined	39.8941	Undetermined	Undetermined	Undetermined	Undetermined	Undetermined	Undetermined	Undetermined	Undetermined	Undetermined
U6 snRNA-001973	B	26.4737	29.4366	26.6715	27.036	25.4501	33.4266	28.1883	24.4537	22.4163	24.6231	23.0155	22.5922
U6 snRNA-001973	B	27.1047	29.4072	27.0809	27.2676	25.65	33.1546	28.04	24.5128	22.7178	24.5503	23.0255	22.6404
rno-miR-7#-001338	B	Undetermined	Undetermined	36.4532	Undetermined	Undetermined	35.6488	Undetermined	Undetermined	35.6262	35.2373	39.6216	33.1806
hsa-miR-656-001510	B	Undetermined	Undetermined	Undetermined	Undetermined	Undetermined	Undetermined	Undetermined	39.5716	32.3416	Undetermined	36.283	Undetermined
hsa-miR-549-001511	B	Undetermined	Undetermined	Undetermined	Undetermined	Undetermined	Undetermined	Undetermined	Undetermined	38.273	Undetermined	Undetermined	Undetermined
hsa-miR-657-001512	B	Undetermined	38.2549	Undetermined	Undetermined	Undetermined	Undetermined	Undetermined	Undetermined	Undetermined	Undetermined	Undetermined	Undetermined
hsa-miR-658-001513	B	Undetermined	Undetermined	Undetermined	Undetermined	Undetermined	Undetermined	Undetermined	Undetermined	Undetermined	Undetermined	Undetermined	Undetermined
hsa-miR-659-001514	B	Undetermined	Undetermined	Undetermined	Undetermined	Undetermined	Undetermined	Undetermined	Undetermined	Undetermined	Undetermined	Undetermined	Undetermined
hsa-miR-551a-001519	B	Undetermined	Undetermined	Undetermined	Undetermined	Undetermined	Undetermined	Undetermined	Undetermined	Undetermined	Undetermined	Undetermined	Undetermined
hsa-miR-552-001520	B	Undetermined	Undetermined	Undetermined	Undetermined	Undetermined	Undetermined	Undetermined	Undetermined	Undetermined	Undetermined	Undetermined	Undetermined
hsa-miR-553-001521	B	Undetermined	Undetermined	Undetermined	Undetermined	Undetermined	Undetermined	Undetermined	Undetermined	Undetermined	Undetermined	Undetermined	Undetermined
hsa-miR-554-001522	B	Undetermined	Undetermined	Undetermined	Undetermined	Undetermined	Undetermined	Undetermined	Undetermined	Undetermined	Undetermined	Undetermined	Undetermined
hsa-miR-555-001523	B	Undetermined	Undetermined	Undetermined	Undetermined	Undetermined	Undetermined	Undetermined	Undetermined	Undetermined	Undetermined	Undetermined	Undetermined
hsa-miR-557-001525	B	Undetermined	Undetermined	Undetermined	Undetermined	Undetermined	Undetermined	Undetermined	Undetermined	Undetermined	Undetermined	Undetermined	Undetermined
hsa-miR-558-001526	B	Undetermined	Undetermined	Undetermined	Undetermined	Undetermined	Undetermined	Undetermined	Undetermined	Undetermined	Undetermined	Undetermined	Undetermined
hsa-miR-559-001527	B	Undetermined	Undetermined	Undetermined	Undetermined	Undetermined	Undetermined	Undetermined	Undetermined	Undetermined	38.7865	Undetermined	Undetermined
hsa-miR-562-001529	B	Undetermined	Undetermined	Undetermined	Undetermined	Undetermined	Undetermined	Undetermined	Undetermined	38.963	Undetermined	Undetermined	Undetermined
hsa-miR-563-001530	B	Undetermined	Undetermined	Undetermined	Undetermined	Undetermined	Undetermined	Undetermined	Undetermined	Undetermined	Undetermined	Undetermined	Undetermined
hsa-miR-564-001531	B	Undetermined	Undetermined	Undetermined	Undetermined	Undetermined	Undetermined	Undetermined	36.9454	Undetermined	Undetermined	Undetermined	Undetermined
hsa-miR-566-001533	B	34.4414	Undetermined	33.1511	38.2754	Undetermined	37.1977	38.4104	Undetermined	32.6536	32.6422	31.9838	Undetermined
hsa-miR-567-001534	B	Undetermined	Undetermined	Undetermined	Undetermined	Undetermined	Undetermined	Undetermined	Undetermined	Undetermined	Undetermined	Undetermined	Undetermined
hsa-miR-569-001536	B	Undetermined	Undetermined	Undetermined	Undetermined	Undetermined	Undetermined	Undetermined	Undetermined	Undetermined	Undetermined	Undetermined	Undetermined
hsa-miR-586-001539	B	Undetermined	Undetermined	Undetermined	Undetermined	Undetermined	Undetermined	Undetermined	Undetermined	Undetermined	Undetermined	Undetermined	Undetermined
hsa-miR-587-001540	B	Undetermined	Undetermined	Undetermined	Undetermined	Undetermined	Undetermined	Undetermined	Undetermined	Undetermined	Undetermined	Undetermined	Undetermined
RNU44-001094	B	Undetermined	Undetermined	39.7442	Undetermined	Undetermined	Undetermined	Undetermined	Undetermined	Undetermined	39.743	Undetermined	Undetermined
hsa-miR-588-001542	B	Undetermined	Undetermined	Undetermined	Undetermined	Undetermined	Undetermined	Undetermined	Undetermined	Undetermined	Undetermined	Undetermined	Undetermined
hsa-miR-589-001543	B	Undetermined	Undetermined	Undetermined	Undetermined	Undetermined	Undetermined	Undetermined	Undetermined	Undetermined	Undetermined	36.7079	33.839
hsa-miR-550-001544	B	Undetermined	Undetermined	Undetermined	Undetermined	Undetermined	Undetermined	Undetermined	Undetermined	Undetermined	Undetermined	Undetermined	Undetermined
hsa-miR-591-001545	B	33.4631	Undetermined	Undetermined	32.6845	Undetermined	Undetermined	Undetermined	36.6547	33.4397	34.4988	34.7018	Undetermined
hsa-miR-592-001546	B	Undetermined	Undetermined	Undetermined	Undetermined	Undetermined	Undetermined	Undetermined	Undetermined	Undetermined	Undetermined	Undetermined	Undetermined
hsa-miR-593-001547	B	Undetermined	Undetermined	Undetermined	Undetermined	Undetermined	Undetermined	Undetermined	Undetermined	Undetermined	Undetermined	Undetermined	Undetermined
hsa-miR-596-001550	B	Undetermined	Undetermined	Undetermined	Undetermined	Undetermined	Undetermined	Undetermined	Undetermined	Undetermined	Undetermined	Undetermined	Undetermined
hsa-miR-622-001553	B	Undetermined	Undetermined	Undetermined	Undetermined	Undetermined	35.7137	Undetermined	Undetermined	Undetermined	Undetermined	Undetermined	Undetermined
hsa-miR-599-001554	B	Undetermined	Undetermined	Undetermined	Undetermined	Undetermined	Undetermined	Undetermined	Undetermined	Undetermined	Undetermined	Undetermined	Undetermined
hsa-miR-623-001555	B	37.7934	Undetermined	Undetermined	Undetermined	Undetermined	Undetermined	Undetermined	Undetermined	36.8818	33.6448	36.7913	Undetermined
hsa-miR-600-001556	B	Undetermined	Undetermined	Undetermined	Undetermined	Undetermined	Undetermined	Undetermined	Undetermined	Undetermined	Undetermined	Undetermined	Undetermined
hsa-miR-624-001557	B	Undetermined	Undetermined	Undetermined	Undetermined	Undetermined	Undetermined	Undetermined	Undetermined	Undetermined	37.8732	38.0592	Undetermined
hsa-miR-601-001558	B	32.5959	Undetermined	33.2889	34.1549	33.9351	Undetermined	Undetermined	39.5836	33.0361	33.3995	32.6712	Undetermined
hsa-miR-626-001559	B	Undetermined	Undetermined	Undetermined	Undetermined	Undetermined	Undetermined	Undetermined	Undetermined	Undetermined	Undetermined	Undetermined	Undetermined
hsa-miR-629-001562	B	33.5575	Undetermined	Undetermined	Undetermined	Undetermined	Undetermined	35.2396	35.044	Undetermined	33.3019	Undetermined	Undetermined
hsa-miR-630-001563	B	33.9611	Undetermined	Undetermined	Undetermined	Undetermined	Undetermined	Undetermined	Undetermined	Undetermined	37.0176	Undetermined	Undetermined
hsa-miR-631-001564	B	Undetermined	Undetermined	Undetermined	Undetermined	Undetermined	Undetermined	Undetermined	Undetermined	Undetermined	Undetermined	Undetermined	Undetermined
hsa-miR-603-001566	B	Undetermined	Undetermined	Undetermined	34.4582	Undetermined	Undetermined	Undetermined	39.1595	Undetermined	Undetermined	Undetermined	Undetermined
hsa-miR-604-001567	B	Undetermined	Undetermined	Undetermined	Undetermined	Undetermined	Undetermined	Undetermined	Undetermined	37.7049	Undetermined	Undetermined	Undetermined
hsa-miR-605-001568	B	34.4012	37.3866	34.044	34.4064	Undetermined	Undetermined	35.4132	35.1497	35.6995	32.6585	35.9149	Undetermined
hsa-miR-606-001569	B	Undetermined	Undetermined	Undetermined	Undetermined	Undetermined	Undetermined	Undetermined	Undetermined	Undetermined	Undetermined	Undetermined	Undetermined
hsa-miR-607-001570	B	Undetermined	Undetermined	Undetermined	Undetermined	Undetermined	Undetermined	Undetermined	Undetermined	Undetermined	Undetermined	Undetermined	Undetermined
hsa-miR-608-001571	B	Undetermined	Undetermined	Undetermined	Undetermined	Undetermined	Undetermined	Undetermined	Undetermined	Undetermined	Undetermined	Undetermined	Undetermined
hsa-miR-609-001573	B	Undetermined	Undetermined	Undetermined	Undetermined	Undetermined	Undetermined	Undetermined	Undetermined	Undetermined	Undetermined	Undetermined	Undetermined
hsa-miR-633-001574	B	Undetermined	Undetermined	Undetermined	Undetermined	Undetermined	Undetermined	Undetermined	Undetermined	Undetermined	Undetermined	Undetermined	Undetermined
hsa-miR-634-001576	B	Undetermined	Undetermined	Undetermined	Undetermined	Undetermined	Undetermined	Undetermined	Undetermined	Undetermined	Undetermined	Undetermined	Undetermined
hsa-miR-635-001578	B	Undetermined	Undetermined	Undetermined	Undetermined	Undetermined	Undetermined	Undetermined	Undetermined	Undetermined	Undetermined	Undetermined	Undetermined
hsa-miR-637-001581	B	Undetermined	Undetermined	Undetermined	Undetermined	Undetermined	Undetermined	Undetermined	Undetermined	Undetermined	Undetermined	Undetermined	Undetermined
hsa-miR-638-001582	B	28.1007	37.9773	32.1523	28.8888	29.724	Undetermined	Undetermined	27.4003	29.1561	34.9098	31.1074	35.5775
hsa-miR-639-001583	B	33.6793	Undetermined	Undetermined	34.715	35.9029	35.0453	Undetermined	32.1672	Undetermined	Undetermined	39.3862	Undetermined
hsa-miR-640-001584	B	Undetermined	Undetermined	Undetermined	Undetermined	Undetermined	Undetermined	Undetermined	Undetermined	Undetermined	Undetermined	Undetermined	Undetermined
hsa-miR-641-001585	B	Undetermined	Undetermined	Undetermined	Undetermined	Undetermined	Undetermined	Undetermined	Undetermined	Undetermined	Undetermined	Undetermined	Undetermined
hsa-miR-613-001586	B	Undetermined	Undetermined	Undetermined	Undetermined	Undetermined	Undetermined	Undetermined	Undetermined	Undetermined	Undetermined	Undetermined	Undetermined
hsa-miR-614-001587	B	Undetermined	Undetermined	Undetermined	Undetermined	Undetermined	Undetermined	Undetermined	Undetermined	Undetermined	Undetermined	37.7774	Undetermined
hsa-miR-616-001589	B	Undetermined	Undetermined	Undetermined	Undetermined	Undetermined	Undetermined	Undetermined	Undetermined	Undetermined	Undetermined	33.3293	Undetermined
hsa-miR-617-001591	B	Undetermined	Undetermined	Undetermined	Undetermined	Undetermined	Undetermined	Undetermined	Undetermined	Undetermined	Undetermined	Undetermined	Undetermined
hsa-miR-643-001594	B	Undetermined	Undetermined	Undetermined	Undetermined	Undetermined	Undetermined	Undetermined	Undetermined	Undetermined	Undetermined	Undetermined	Undetermined
hsa-miR-644-001596	B	37.9536	Undetermined	33.1163	Undetermined	35.6434	Undetermined	Undetermined	Undetermined	Undetermined	38.1473	Undetermined	Undetermined
hsa-miR-645-001597	B	38.9369	Undetermined	Undetermined	35.1894	38.5009	Undetermined	Undetermined	Undetermined	Undetermined	Undetermined	Undetermined	Undetermined
hsa-miR-621-001598	B	Undetermined	Undetermined	Undetermined	Undetermined	Undetermined	Undetermined	Undetermined	Undetermined	Undetermined	Undetermined	Undetermined	Undetermined
hsa-miR-646-001599	B	Undetermined	Undetermined	Undetermined	Undetermined	Undetermined	Undetermined	Undetermined	Undetermined	Undetermined	Undetermined	Undetermined	Undetermined
hsa-miR-647-001600	B	Undetermined	Undetermined	Undetermined	Undetermined	Undetermined	Undetermined	Undetermined	Undetermined	Undetermined	Undetermined	Undetermined	Undetermined
hsa-miR-648-001601	B	Undetermined	Undetermined	Undetermined	Undetermined	Undetermined	Undetermined	Undetermined	Undetermined	Undetermined	Undetermined	Undetermined	Undetermined
hsa-miR-649-001602	B	Undetermined	Undetermined	Undetermined	Undetermined	Undetermined	Undetermined	Undetermined	Undetermined	Undetermined	Undetermined	Undetermined	Undetermined
hsa-miR-650-001603	B	33.0835	Undetermined	37.4066	34.5422	Undetermined	32.7009	Undetermined	34.688	37.2824	32.8674	38.112	Undetermined
hsa-miR-661-001606	B	38.1171	Undetermined	36.3257	35.9718	Undetermined	Undetermined	Undetermined	35.2322	Undetermined	Undetermined	Undetermined	36.2321
hsa-miR-662-001607	B	Undetermined	Undetermined	Undetermined	Undetermined	Undetermined	Undetermined	Undetermined	Undetermined	Undetermined	Undetermined	Undetermined	Undetermined
RNU48-001006	B	36.4693	Undetermined	Undetermined	35.3427	Undetermined	Undetermined	Undetermined	Undetermined	31.5319	34.266	31.4421	34.3698
hsa-miR-571-001613	B	34.4521	31.6166	36.9838	34.1107	34.1517	Undetermined	Undetermined	37.5178	35.7347	Undetermined	38.0481	37.2529
hsa-miR-572-001614	B	30.5384	39.3138	31.2701	30.5532	30.5673	Undetermined	Undetermined	28.8209	30.1925	33.515	31.8991	32.7868
hsa-miR-573-001615	B	Undetermined	Undetermined	Undetermined	Undetermined	Undetermined	Undetermined	Undetermined	35.8218	Undetermined	32.6027	33.367	Undetermined
hsa-miR-575-001617	B	Undetermined	Undetermined	Undetermined	Undetermined	Undetermined	Undetermined	Undetermined	Undetermined	Undetermined	Undetermined	Undetermined	Undetermined
hsa-miR-578-001619	B	Undetermined	Undetermined	Undetermined	Undetermined	Undetermined	Undetermined	Undetermined	Undetermined	Undetermined	Undetermined	Undetermined	Undetermined
hsa-miR-580-001621	B	Undetermined	Undetermined	Undetermined	Undetermined	Undetermined	Undetermined	Undetermined	Undetermined	Undetermined	Undetermined	Undetermined	Undetermined
hsa-miR-581-001622	B	Undetermined	Undetermined	Undetermined	Undetermined	Undetermined	Undetermined	Undetermined	Undetermined	Undetermined	Undetermined	Undetermined	Undetermined
hsa-miR-583-001623	B	Undetermined	Undetermined	Undetermined	Undetermined	Undetermined	Undetermined	Undetermined	Undetermined	Undetermined	Undetermined	Undetermined	Undetermined
hsa-miR-584-001624	B	35.437	Undetermined	35.2129	Undetermined	Undetermined	Undetermined	Undetermined	Undetermined	Undetermined	34.8467	31.4235	32.6936
hsa-miR-585-001625	B	Undetermined	Undetermined	Undetermined	Undetermined	Undetermined	Undetermined	Undetermined	Undetermined	Undetermined	Undetermined	Undetermined	Undetermined
rno-miR-29c#-001818	B	36.9226	Undetermined	35.1412	33.4309	Undetermined	Undetermined	Undetermined	Undetermined	Undetermined	Undetermined	Undetermined	Undetermined
hsa-miR-766-001986	B	Undetermined	Undetermined	32.2299	Undetermined	31.9635	Undetermined	35.2686	34.2346	37.3618	34.4664	35.9478	30.7656
hsa-miR-595-001987	B	Undetermined	Undetermined	Undetermined	Undetermined	Undetermined	Undetermined	Undetermined	Undetermined	Undetermined	Undetermined	Undetermined	Undetermined
hsa-miR-668-001992	B	Undetermined	Undetermined	Undetermined	Undetermined	Undetermined	37.6118	Undetermined	Undetermined	Undetermined	Undetermined	Undetermined	Undetermined
hsa-miR-767-5p-001993	B	Undetermined	Undetermined	Undetermined	Undetermined	Undetermined	Undetermined	Undetermined	Undetermined	Undetermined	Undetermined	Undetermined	Undetermined
hsa-miR-767-3p-001995	B	Undetermined	Undetermined	Undetermined	Undetermined	Undetermined	Undetermined	Undetermined	Undetermined	Undetermined	Undetermined	Undetermined	Undetermined
hsa-miR-454#-001996	B	Undetermined	Undetermined	34.7844	36.0796	Undetermined	Undetermined	Undetermined	Undetermined	Undetermined	36.1001	36.2885	Undetermined
hsa-miR-769-5p-001998	B	38.9175	Undetermined	37.332	Undetermined	Undetermined	Undetermined	Undetermined	Undetermined	Undetermined	34.0752	Undetermined	35.3896
hsa-miR-770-5p-002002	B	Undetermined	Undetermined	Undetermined	Undetermined	Undetermined	Undetermined	Undetermined	Undetermined	34.268	Undetermined	38.0456	Undetermined
hsa-miR-769-3p-002003	B	Undetermined	Undetermined	Undetermined	38.489	Undetermined	Undetermined	Undetermined	Undetermined	Undetermined	Undetermined	Undetermined	Undetermined
hsa-miR-802-002004	B	Undetermined	Undetermined	Undetermined	Undetermined	Undetermined	Undetermined	Undetermined	Undetermined	Undetermined	Undetermined	Undetermined	Undetermined
hsa-miR-675-002005	B	Undetermined	Undetermined	Undetermined	Undetermined	Undetermined	Undetermined	Undetermined	Undetermined	Undetermined	Undetermined	Undetermined	Undetermined
hsa-miR-505#-002087	B	Undetermined	Undetermined	32.3725	Undetermined	34.8165	Undetermined	Undetermined	33.9907	35.6249	33.7763	32.4607	35.276
hsa-miR-218-1#-002094	B	Undetermined	Undetermined	Undetermined	Undetermined	Undetermined	Undetermined	Undetermined	Undetermined	Undetermined	Undetermined	Undetermined	Undetermined
hsa-miR-221#-002096	B	Undetermined	Undetermined	Undetermined	Undetermined	Undetermined	Undetermined	Undetermined	Undetermined	Undetermined	Undetermined	Undetermined	Undetermined
hsa-miR-222#-002097	B	Undetermined	Undetermined	Undetermined	Undetermined	Undetermined	Undetermined	Undetermined	Undetermined	Undetermined	Undetermined	Undetermined	35.7128
hsa-miR-223#-002098	B	Undetermined	36.2013	31.2072	35.6532	31.7369	31.9783	34.2289	31.8409	29.1425	31.2954	29.9567	32.2226
hsa-miR-136#-002100	B	Undetermined	Undetermined	Undetermined	Undetermined	Undetermined	Undetermined	Undetermined	35.0163	35.2851	Undetermined	Undetermined	Undetermined
hsa-miR-34b-002102	B	31.7864	Undetermined	33.1575	31.8642	35.5466	Undetermined	Undetermined	36.9404	Undetermined	32.2342	31.2599	Undetermined
hsa-miR-185#-002104	B	Undetermined	Undetermined	Undetermined	Undetermined	Undetermined	Undetermined	Undetermined	Undetermined	Undetermined	Undetermined	Undetermined	Undetermined
hsa-miR-186#-002105	B	Undetermined	Undetermined	Undetermined	Undetermined	Undetermined	Undetermined	Undetermined	Undetermined	Undetermined	Undetermined	Undetermined	Undetermined
hsa-miR-195#-002107	B	Undetermined	Undetermined	Undetermined	Undetermined	Undetermined	Undetermined	Undetermined	Undetermined	Undetermined	Undetermined	Undetermined	Undetermined
hsa-miR-30c-1#-002108	B	Undetermined	Undetermined	Undetermined	Undetermined	Undetermined	Undetermined	Undetermined	Undetermined	Undetermined	Undetermined	Undetermined	Undetermined
hsa-miR-30c-2#-002110	B	Undetermined	Undetermined	Undetermined	Undetermined	Undetermined	Undetermined	Undetermined	Undetermined	Undetermined	Undetermined	Undetermined	Undetermined
hsa-miR-32#-002111	B	Undetermined	Undetermined	Undetermined	Undetermined	Undetermined	Undetermined	Undetermined	Undetermined	Undetermined	Undetermined	Undetermined	Undetermined
hsa-miR-31#-002113	B	Undetermined	Undetermined	Undetermined	Undetermined	Undetermined	Undetermined	Undetermined	Undetermined	Undetermined	Undetermined	Undetermined	Undetermined
hsa-miR-130b#-002114	B	Undetermined	Undetermined	Undetermined	Undetermined	Undetermined	Undetermined	Undetermined	Undetermined	Undetermined	Undetermined	Undetermined	Undetermined
hsa-miR-26a-2#-002115	B	Undetermined	Undetermined	Undetermined	Undetermined	Undetermined	Undetermined	Undetermined	Undetermined	Undetermined	Undetermined	Undetermined	Undetermined
hsa-miR-361-3p-002116	B	Undetermined	Undetermined	Undetermined	Undetermined	Undetermined	Undetermined	Undetermined	Undetermined	Undetermined	Undetermined	Undetermined	Undetermined
hsa-let-7g#-002118	B	Undetermined	Undetermined	Undetermined	Undetermined	Undetermined	Undetermined	Undetermined	Undetermined	Undetermined	Undetermined	Undetermined	Undetermined
hsa-miR-302b#-002119	B	Undetermined	Undetermined	Undetermined	Undetermined	Undetermined	Undetermined	Undetermined	Undetermined	Undetermined	Undetermined	Undetermined	Undetermined
hsa-miR-302d#-002120	B	Undetermined	Undetermined	Undetermined	Undetermined	Undetermined	Undetermined	Undetermined	Undetermined	Undetermined	Undetermined	Undetermined	Undetermined
hsa-miR-367#-002121	B	Undetermined	Undetermined	Undetermined	Undetermined	Undetermined	Undetermined	Undetermined	Undetermined	Undetermined	Undetermined	Undetermined	Undetermined
hsa-miR-374a#-002125	B	Undetermined	Undetermined	Undetermined	Undetermined	Undetermined	Undetermined	Undetermined	Undetermined	Undetermined	Undetermined	Undetermined	Undetermined
hsa-miR-23b#-002126	B	Undetermined	Undetermined	Undetermined	Undetermined	Undetermined	Undetermined	Undetermined	Undetermined	Undetermined	Undetermined	Undetermined	Undetermined
hsa-miR-376a#-002127	B	Undetermined	Undetermined	Undetermined	Undetermined	Undetermined	Undetermined	Undetermined	Undetermined	Undetermined	Undetermined	Undetermined	Undetermined
hsa-miR-377#-002128	B	Undetermined	Undetermined	Undetermined	Undetermined	Undetermined	Undetermined	Undetermined	Undetermined	Undetermined	Undetermined	Undetermined	Undetermined
ath-miR159a-000338	B	Undetermined	Undetermined	Undetermined	Undetermined	Undetermined	Undetermined	Undetermined	Undetermined	Undetermined	Undetermined	Undetermined	Undetermined
hsa-miR-30b#-002129	B	Undetermined	Undetermined	Undetermined	Undetermined	Undetermined	Undetermined	Undetermined	Undetermined	Undetermined	Undetermined	Undetermined	Undetermined
hsa-miR-122#-002130	B	Undetermined	Undetermined	Undetermined	Undetermined	Undetermined	Undetermined	Undetermined	Undetermined	Undetermined	Undetermined	Undetermined	Undetermined
hsa-miR-130a#-002131	B	Undetermined	Undetermined	Undetermined	Undetermined	Undetermined	Undetermined	Undetermined	Undetermined	34.8544	Undetermined	Undetermined	Undetermined
hsa-miR-132#-002132	B	Undetermined	Undetermined	Undetermined	Undetermined	Undetermined	Undetermined	Undetermined	Undetermined	Undetermined	Undetermined	Undetermined	Undetermined
hsa-miR-148a#-002134	B	Undetermined	Undetermined	Undetermined	Undetermined	Undetermined	Undetermined	Undetermined	Undetermined	Undetermined	Undetermined	Undetermined	Undetermined
hsa-miR-33a-002135	B	Undetermined	Undetermined	31.2244	Undetermined	39.5403	Undetermined	Undetermined	Undetermined	Undetermined	Undetermined	Undetermined	Undetermined
hsa-miR-33a#-002136	B	Undetermined	Undetermined	Undetermined	Undetermined	Undetermined	Undetermined	Undetermined	Undetermined	38.8929	37.5407	Undetermined	34.849
hsa-miR-92a-1#-002137	B	Undetermined	Undetermined	Undetermined	Undetermined	Undetermined	Undetermined	Undetermined	Undetermined	Undetermined	Undetermined	Undetermined	32.5247
hsa-miR-92a-2#-002138	B	Undetermined	Undetermined	Undetermined	Undetermined	Undetermined	Undetermined	Undetermined	Undetermined	Undetermined	Undetermined	Undetermined	Undetermined
hsa-miR-93#-002139	B	Undetermined	35.4197	30.9787	32.008	33.1182	34.2608	Undetermined	31.4047	32.1229	30.7379	31.9165	29.6714
hsa-miR-96#-002140	B	Undetermined	Undetermined	Undetermined	Undetermined	Undetermined	Undetermined	Undetermined	Undetermined	Undetermined	Undetermined	Undetermined	Undetermined
hsa-miR-99a#-002141	B	Undetermined	Undetermined	35.6831	36.1045	Undetermined	Undetermined	Undetermined	32.5932	Undetermined	Undetermined	35.8253	Undetermined
hsa-miR-100#-002142	B	Undetermined	Undetermined	Undetermined	Undetermined	39.2648	Undetermined	Undetermined	Undetermined	34.619	Undetermined	Undetermined	Undetermined
hsa-miR-101#-002143	B	Undetermined	Undetermined	Undetermined	Undetermined	Undetermined	Undetermined	Undetermined	Undetermined	Undetermined	Undetermined	Undetermined	Undetermined
hsa-miR-138-2#-002144	B	Undetermined	Undetermined	Undetermined	Undetermined	Undetermined	Undetermined	Undetermined	Undetermined	Undetermined	Undetermined	Undetermined	Undetermined
hsa-miR-141#-002145	B	Undetermined	Undetermined	Undetermined	Undetermined	Undetermined	Undetermined	Undetermined	Undetermined	Undetermined	Undetermined	Undetermined	Undetermined
hsa-miR-143#-002146	B	Undetermined	Undetermined	Undetermined	Undetermined	Undetermined	Undetermined	Undetermined	Undetermined	Undetermined	Undetermined	Undetermined	Undetermined
hsa-miR-144#-002148	B	29.7461	30.6097	27.0454	28.7545	27.7314	Undetermined	Undetermined	32.1868	25.6629	29.3757	29.9111	28.2341
hsa-miR-145#-002149	B	Undetermined	Undetermined	Undetermined	Undetermined	Undetermined	Undetermined	Undetermined	Undetermined	36.2318	Undetermined	35.2259	Undetermined
hsa-miR-920-002150	B	Undetermined	Undetermined	Undetermined	Undetermined	Undetermined	Undetermined	Undetermined	Undetermined	Undetermined	Undetermined	Undetermined	Undetermined
hsa-miR-921-002151	B	Undetermined	Undetermined	Undetermined	Undetermined	Undetermined	Undetermined	Undetermined	Undetermined	Undetermined	Undetermined	Undetermined	Undetermined
hsa-miR-922-002152	B	Undetermined	Undetermined	Undetermined	Undetermined	Undetermined	Undetermined	Undetermined	Undetermined	33.0179	Undetermined	Undetermined	Undetermined
hsa-miR-924-002154	B	Undetermined	Undetermined	Undetermined	Undetermined	Undetermined	Undetermined	Undetermined	Undetermined	Undetermined	Undetermined	Undetermined	Undetermined
hsa-miR-337-3p-002157	B	Undetermined	Undetermined	Undetermined	Undetermined	Undetermined	Undetermined	Undetermined	Undetermined	Undetermined	Undetermined	Undetermined	Undetermined
hsa-miR-125b-2#-002158	B	Undetermined	Undetermined	39.9785	Undetermined	Undetermined	Undetermined	Undetermined	Undetermined	Undetermined	36.6272	Undetermined	Undetermined
hsa-miR-135b#-002159	B	Undetermined	Undetermined	Undetermined	Undetermined	Undetermined	Undetermined	Undetermined	Undetermined	Undetermined	Undetermined	Undetermined	Undetermined
hsa-miR-148b#-002160	B	Undetermined	Undetermined	32.5099	Undetermined	34.1162	Undetermined	Undetermined	32.1881	38.2343	33.1857	Undetermined	34.1734
hsa-miR-146a#-002163	B	Undetermined	Undetermined	Undetermined	Undetermined	Undetermined	Undetermined	Undetermined	Undetermined	Undetermined	Undetermined	Undetermined	Undetermined
hsa-miR-149#-002164	B	Undetermined	Undetermined	Undetermined	Undetermined	Undetermined	Undetermined	Undetermined	Undetermined	Undetermined	Undetermined	Undetermined	Undetermined
hsa-miR-29b-1#-002165	B	Undetermined	Undetermined	Undetermined	Undetermined	Undetermined	Undetermined	Undetermined	Undetermined	Undetermined	Undetermined	Undetermined	Undetermined
hsa-miR-29b-2#-002166	B	Undetermined	Undetermined	Undetermined	Undetermined	Undetermined	Undetermined	Undetermined	Undetermined	37.073	Undetermined	Undetermined	Undetermined
hsa-miR-105#-002168	B	Undetermined	Undetermined	Undetermined	Undetermined	Undetermined	Undetermined	Undetermined	Undetermined	Undetermined	Undetermined	Undetermined	Undetermined
hsa-miR-106a#-002170	B	Undetermined	Undetermined	Undetermined	Undetermined	Undetermined	Undetermined	Undetermined	Undetermined	Undetermined	Undetermined	Undetermined	Undetermined
hsa-miR-16-2#-002171	B	Undetermined	Undetermined	Undetermined	Undetermined	Undetermined	Undetermined	Undetermined	Undetermined	Undetermined	Undetermined	Undetermined	Undetermined
hsa-let-7i#-002172	B	Undetermined	Undetermined	Undetermined	Undetermined	Undetermined	Undetermined	Undetermined	Undetermined	Undetermined	Undetermined	Undetermined	Undetermined
hsa-miR-15b#-002173	B	Undetermined	Undetermined	Undetermined	Undetermined	Undetermined	32.196	Undetermined	Undetermined	Undetermined	Undetermined	Undetermined	33.5216
hsa-miR-27b#-002174	B	Undetermined	Undetermined	37.2342	38.1818	Undetermined	Undetermined	Undetermined	Undetermined	30.5564	36.2796	Undetermined	Undetermined
hsa-miR-933-002176	B	Undetermined	Undetermined	Undetermined	Undetermined	Undetermined	Undetermined	Undetermined	Undetermined	Undetermined	Undetermined	Undetermined	Undetermined
hsa-miR-934-002177	B	Undetermined	Undetermined	Undetermined	Undetermined	Undetermined	Undetermined	Undetermined	Undetermined	Undetermined	Undetermined	Undetermined	Undetermined
hsa-miR-935-002178	B	Undetermined	Undetermined	Undetermined	Undetermined	Undetermined	Undetermined	Undetermined	Undetermined	Undetermined	Undetermined	Undetermined	Undetermined
hsa-miR-936-002179	B	Undetermined	Undetermined	Undetermined	Undetermined	Undetermined	Undetermined	Undetermined	Undetermined	36.6886	Undetermined	Undetermined	Undetermined
hsa-miR-937-002180	B	Undetermined	Undetermined	Undetermined	Undetermined	Undetermined	Undetermined	Undetermined	Undetermined	Undetermined	Undetermined	Undetermined	Undetermined
hsa-miR-938-002181	B	37.0445	Undetermined	Undetermined	Undetermined	Undetermined	Undetermined	Undetermined	Undetermined	Undetermined	Undetermined	Undetermined	Undetermined
hsa-miR-939-002182	B	34.4601	Undetermined	33.0714	34.5851	Undetermined	34.0339	35.3343	Undetermined	30.1133	37.8031	Undetermined	32.5164
hsa-miR-941-002183	B	Undetermined	Undetermined	Undetermined	Undetermined	Undetermined	Undetermined	Undetermined	Undetermined	Undetermined	Undetermined	Undetermined	Undetermined
hsa-miR-335#-002185	B	Undetermined	Undetermined	Undetermined	Undetermined	Undetermined	Undetermined	Undetermined	Undetermined	39.3066	38.5149	Undetermined	Undetermined
hsa-miR-942-002187	B	Undetermined	Undetermined	35.639	Undetermined	Undetermined	Undetermined	Undetermined	Undetermined	31.278	Undetermined	Undetermined	33.778
hsa-miR-943-002188	B	Undetermined	Undetermined	Undetermined	Undetermined	Undetermined	Undetermined	Undetermined	Undetermined	Undetermined	Undetermined	Undetermined	Undetermined
hsa-miR-944-002189	B	Undetermined	Undetermined	Undetermined	Undetermined	Undetermined	Undetermined	Undetermined	Undetermined	Undetermined	37.1897	Undetermined	Undetermined
hsa-miR-99b#-002196	B	38.7075	39.0147	Undetermined	Undetermined	37.4331	Undetermined	Undetermined	36.5799	Undetermined	38.8674	35.9046	Undetermined
hsa-miR-124#-002197	B	Undetermined	Undetermined	Undetermined	Undetermined	Undetermined	Undetermined	Undetermined	Undetermined	Undetermined	Undetermined	Undetermined	Undetermined
hsa-miR-541#-002200	B	Undetermined	Undetermined	Undetermined	Undetermined	Undetermined	Undetermined	Undetermined	Undetermined	Undetermined	Undetermined	Undetermined	Undetermined
hsa-miR-875-5p-002203	B	34.702	Undetermined	Undetermined	35.01	37.1639	Undetermined	Undetermined	35.1493	20.5223	33.0579	35.7213	Undetermined
hsa-miR-888#-002213	B	Undetermined	Undetermined	Undetermined	Undetermined	Undetermined	Undetermined	Undetermined	Undetermined	Undetermined	Undetermined	Undetermined	Undetermined
hsa-miR-892b-002214	B	Undetermined	Undetermined	Undetermined	Undetermined	Undetermined	Undetermined	Undetermined	35.7103	34.9189	37.3493	Undetermined	Undetermined
hsa-miR-9#-002231	B	Undetermined	Undetermined	33.8771	Undetermined	38.61	Undetermined	Undetermined	Undetermined	Undetermined	34.3171	Undetermined	Undetermined
hsa-miR-411#-002238	B	36.9969	Undetermined	Undetermined	Undetermined	Undetermined	Undetermined	Undetermined	Undetermined	Undetermined	Undetermined	Undetermined	Undetermined
hsa-miR-378-002243	B	36.2742	Undetermined	30.5341	Undetermined	32.2217	33.3662	Undetermined	31.6002	16.2334	32.4804	31.41	32.0407
hsa-miR-151-3p-002254	B	32.128	32.8838	29.9064	30.9839	30.5842	35.2826	32.8938	28.449	27.4386	28.2409	29.1032	29.0094
hsa-miR-340#-002259	B	Undetermined	Undetermined	31.6358	34.4451	32.2844	Undetermined	Undetermined	Undetermined	30.08	31.1771	31.6997	33.42
hsa-miR-190b-002263	B	Undetermined	Undetermined	Undetermined	Undetermined	Undetermined	Undetermined	Undetermined	Undetermined	Undetermined	33.8361	37.461	Undetermined
hsa-miR-545#-002266	B	Undetermined	Undetermined	Undetermined	Undetermined	Undetermined	Undetermined	Undetermined	Undetermined	Undetermined	34.7401	Undetermined	Undetermined
hsa-miR-183#-002270	B	Undetermined	Undetermined	35.7026	Undetermined	Undetermined	Undetermined	Undetermined	Undetermined	35.8746	35.5238	33.8984	Undetermined
hsa-miR-192#-002272	B	Undetermined	Undetermined	Undetermined	Undetermined	Undetermined	Undetermined	Undetermined	Undetermined	34.8924	Undetermined	Undetermined	33.5645
hsa-miR-200b#-002274	B	Undetermined	Undetermined	Undetermined	Undetermined	Undetermined	Undetermined	Undetermined	Undetermined	Undetermined	Undetermined	Undetermined	Undetermined
hsa-miR-200c#-002286	B	Undetermined	Undetermined	Undetermined	Undetermined	Undetermined	Undetermined	Undetermined	Undetermined	Undetermined	Undetermined	Undetermined	Undetermined
hsa-miR-155#-002287	B	Undetermined	Undetermined	Undetermined	Undetermined	Undetermined	Undetermined	Undetermined	Undetermined	Undetermined	Undetermined	Undetermined	Undetermined
hsa-miR-10a#-002288	B	Undetermined	Undetermined	Undetermined	Undetermined	Undetermined	Undetermined	Undetermined	Undetermined	Undetermined	Undetermined	Undetermined	Undetermined
hsa-miR-214#-002293	B	Undetermined	Undetermined	Undetermined	Undetermined	Undetermined	Undetermined	Undetermined	Undetermined	Undetermined	Undetermined	Undetermined	Undetermined
hsa-miR-218-2#-002294	B	Undetermined	Undetermined	Undetermined	Undetermined	Undetermined	Undetermined	Undetermined	Undetermined	Undetermined	Undetermined	Undetermined	Undetermined
hsa-miR-129#-002298	B	Undetermined	Undetermined	Undetermined	Undetermined	Undetermined	Undetermined	Undetermined	Undetermined	Undetermined	Undetermined	Undetermined	Undetermined
hsa-miR-22#-002301	B	Undetermined	Undetermined	Undetermined	Undetermined	Undetermined	Undetermined	Undetermined	37.9284	37.1681	Undetermined	36.1939	Undetermined
hsa-miR-425#-002302	B	38.8521	Undetermined	31.6061	Undetermined	Undetermined	Undetermined	Undetermined	Undetermined	31.3674	Undetermined	Undetermined	33.4225
hsa-miR-30d#-002305	B	Undetermined	Undetermined	Undetermined	Undetermined	Undetermined	Undetermined	Undetermined	Undetermined	Undetermined	Undetermined	32.8249	Undetermined
hsa-let-7a#-002307	B	Undetermined	Undetermined	Undetermined	Undetermined	Undetermined	Undetermined	Undetermined	Undetermined	Undetermined	Undetermined	Undetermined	Undetermined
hsa-miR-424#-002309	B	Undetermined	Undetermined	38.3685	Undetermined	Undetermined	Undetermined	Undetermined	Undetermined	Undetermined	Undetermined	Undetermined	Undetermined
hsa-miR-18b#-002310	B	Undetermined	Undetermined	Undetermined	Undetermined	Undetermined	Undetermined	Undetermined	Undetermined	Undetermined	Undetermined	Undetermined	Undetermined
hsa-miR-20b#-002311	B	Undetermined	Undetermined	Undetermined	Undetermined	Undetermined	Undetermined	Undetermined	Undetermined	Undetermined	Undetermined	Undetermined	Undetermined
hsa-miR-431#-002312	B	Undetermined	Undetermined	Undetermined	Undetermined	Undetermined	Undetermined	Undetermined	Undetermined	Undetermined	Undetermined	Undetermined	Undetermined
hsa-miR-7-2#-002314	B	Undetermined	Undetermined	Undetermined	Undetermined	Undetermined	Undetermined	Undetermined	Undetermined	Undetermined	Undetermined	39.4159	36.6978
hsa-miR-10b#-002315	B	Undetermined	Undetermined	35.7655	36.2356	Undetermined	Undetermined	Undetermined	33.7732	36.1291	30.9692	31.7591	33.6727
hsa-miR-34a#-002316	B	33.125	Undetermined	34.8584	Undetermined	Undetermined	36.7	Undetermined	Undetermined	35.1688	34.8256	33.3979	35.6195
hsa-miR-181a-2#-002317	B	Undetermined	Undetermined	34.6164	Undetermined	Undetermined	Undetermined	Undetermined	Undetermined	34.8554	Undetermined	33.7635	Undetermined
hsa-miR-744#-002325	B	37.138	Undetermined	Undetermined	Undetermined	Undetermined	Undetermined	Undetermined	39.4731	34.8304	35.712	39.0281	Undetermined
hsa-miR-452#-002330	B	Undetermined	Undetermined	Undetermined	Undetermined	Undetermined	Undetermined	Undetermined	Undetermined	Undetermined	Undetermined	Undetermined	Undetermined
hsa-miR-409-3p-002332	B	Undetermined	Undetermined	31.6184	36.1698	34.2107	31.7441	36.9882	35.1756	25.5718	29.6405	31.5156	27.1892
hsa-miR-181c#-002333	B	Undetermined	Undetermined	Undetermined	Undetermined	Undetermined	Undetermined	Undetermined	Undetermined	Undetermined	Undetermined	Undetermined	Undetermined
hsa-miR-196a#-002336	B	Undetermined	Undetermined	Undetermined	Undetermined	Undetermined	Undetermined	Undetermined	Undetermined	Undetermined	Undetermined	Undetermined	Undetermined
hsa-miR-483-3p-002339	B	Undetermined	34.9538	33.5647	Undetermined	38.8296	Undetermined	Undetermined	Undetermined	Undetermined	Undetermined	Undetermined	Undetermined
hsa-miR-708#-002342	B	Undetermined	Undetermined	Undetermined	Undetermined	Undetermined	Undetermined	Undetermined	Undetermined	Undetermined	Undetermined	Undetermined	Undetermined
hsa-miR-92b#-002343	B	Undetermined	Undetermined	Undetermined	Undetermined	Undetermined	Undetermined	Undetermined	Undetermined	Undetermined	Undetermined	Undetermined	Undetermined
hsa-miR-551b#-002346	B	Undetermined	37.0297	Undetermined	31.9811	31.9757	Undetermined	Undetermined	32.9746	32.7946	Undetermined	Undetermined	Undetermined
hsa-miR-202#-002362	B	Undetermined	Undetermined	Undetermined	Undetermined	Undetermined	Undetermined	Undetermined	Undetermined	Undetermined	Undetermined	Undetermined	Undetermined
hsa-miR-193b#-002366	B	Undetermined	Undetermined	Undetermined	Undetermined	Undetermined	Undetermined	Undetermined	Undetermined	Undetermined	Undetermined	Undetermined	Undetermined
hsa-miR-497#-002368	B	Undetermined	Undetermined	Undetermined	Undetermined	Undetermined	Undetermined	Undetermined	Undetermined	Undetermined	Undetermined	Undetermined	Undetermined
hsa-miR-518e#-002371	B	Undetermined	Undetermined	Undetermined	Undetermined	Undetermined	Undetermined	Undetermined	Undetermined	Undetermined	Undetermined	Undetermined	Undetermined
hsa-miR-543-002376	B	Undetermined	Undetermined	Undetermined	Undetermined	Undetermined	Undetermined	Undetermined	Undetermined	Undetermined	Undetermined	37.8805	39.8789
hsa-miR-125b-1#-002378	B	Undetermined	Undetermined	Undetermined	Undetermined	Undetermined	Undetermined	Undetermined	Undetermined	Undetermined	Undetermined	Undetermined	Undetermined
hsa-miR-194#-002379	B	Undetermined	Undetermined	Undetermined	Undetermined	Undetermined	Undetermined	Undetermined	Undetermined	Undetermined	Undetermined	Undetermined	Undetermined
hsa-miR-106b#-002380	B	Undetermined	Undetermined	Undetermined	Undetermined	Undetermined	Undetermined	Undetermined	Undetermined	39.6426	Undetermined	Undetermined	37.536
hsa-miR-302a#-002381	B	Undetermined	Undetermined	Undetermined	Undetermined	Undetermined	Undetermined	Undetermined	Undetermined	39.8675	Undetermined	Undetermined	Undetermined
hsa-miR-519b-3p-002384	B	Undetermined	37.7424	Undetermined	35.0076	Undetermined	Undetermined	Undetermined	Undetermined	37.7749	Undetermined	Undetermined	Undetermined
hsa-miR-518f#-002387	B	Undetermined	Undetermined	Undetermined	Undetermined	Undetermined	Undetermined	Undetermined	Undetermined	Undetermined	Undetermined	Undetermined	Undetermined
hsa-miR-374b#-002391	B	Undetermined	Undetermined	Undetermined	Undetermined	Undetermined	Undetermined	Undetermined	Undetermined	Undetermined	Undetermined	Undetermined	Undetermined
hsa-miR-520c-3p-002400	B	36.8799	35.8687	39.289	36.0247	Undetermined	Undetermined	Undetermined	24.326	32.9447	26.7524	24.045	Undetermined
hsa-let-7b#-002404	B	Undetermined	Undetermined	Undetermined	Undetermined	Undetermined	Undetermined	Undetermined	Undetermined	Undetermined	Undetermined	Undetermined	Undetermined
hsa-let-7c#-002405	B	Undetermined	Undetermined	Undetermined	Undetermined	Undetermined	Undetermined	Undetermined	Undetermined	Undetermined	Undetermined	Undetermined	Undetermined
hsa-let-7e#-002407	B	Undetermined	Undetermined	Undetermined	Undetermined	Undetermined	Undetermined	Undetermined	Undetermined	Undetermined	Undetermined	Undetermined	Undetermined
hsa-miR-550-002410	B	Undetermined	Undetermined	Undetermined	Undetermined	Undetermined	Undetermined	Undetermined	Undetermined	Undetermined	Undetermined	Undetermined	34.3488
hsa-miR-593-002411	B	Undetermined	Undetermined	Undetermined	Undetermined	Undetermined	Undetermined	Undetermined	Undetermined	Undetermined	Undetermined	Undetermined	Undetermined
hsa-let-7f-1#-002417	B	Undetermined	Undetermined	Undetermined	Undetermined	Undetermined	Undetermined	Undetermined	Undetermined	Undetermined	Undetermined	Undetermined	Undetermined
hsa-let-7f-2#-002418	B	Undetermined	Undetermined	Undetermined	Undetermined	Undetermined	Undetermined	Undetermined	Undetermined	Undetermined	Undetermined	Undetermined	Undetermined
hsa-miR-15a#-002419	B	Undetermined	Undetermined	Undetermined	Undetermined	Undetermined	Undetermined	Undetermined	Undetermined	35.1126	39.3969	Undetermined	Undetermined
hsa-miR-16-1#-002420	B	Undetermined	Undetermined	Undetermined	Undetermined	Undetermined	Undetermined	Undetermined	Undetermined	36.7884	Undetermined	36.2351	34.3776
hsa-miR-17#-002421	B	Undetermined	Undetermined	36.258	Undetermined	Undetermined	Undetermined	Undetermined	Undetermined	Undetermined	37.5622	37.2443	Undetermined
hsa-miR-18a#-002423	B	Undetermined	Undetermined	Undetermined	Undetermined	37.4023	Undetermined	Undetermined	Undetermined	33.233	32.2495	34.6027	Undetermined
hsa-miR-19a#-002424	B	Undetermined	Undetermined	Undetermined	Undetermined	Undetermined	Undetermined	Undetermined	Undetermined	Undetermined	Undetermined	Undetermined	Undetermined
hsa-miR-19b-1#-002425	B	22.2199	23.8301	21.5383	23.4082	23.2945	35.6942	Undetermined	33.4482	34.8178	36.7473	33.556	22.2751
hsa-miR-625#-002432	B	28.2059	Undetermined	30.5932	30.6485	32.1225	33.8087	34.4925	29.9912	28.0235	28.3765	29.0262	30.6948
hsa-miR-628-3p-002434	B	Undetermined	35.2502	Undetermined	36.87	34.4918	Undetermined	Undetermined	33.9214	32.9987	32.6713	35.5396	33.8976
hsa-miR-20a#-002437	B	Undetermined	Undetermined	Undetermined	Undetermined	Undetermined	Undetermined	Undetermined	Undetermined	35.011	34.5684	32.6864	Undetermined
hsa-miR-21#-002438	B	Undetermined	Undetermined	Undetermined	Undetermined	Undetermined	Undetermined	Undetermined	Undetermined	Undetermined	Undetermined	Undetermined	Undetermined
hsa-miR-23a#-002439	B	Undetermined	Undetermined	Undetermined	Undetermined	Undetermined	Undetermined	Undetermined	Undetermined	34.4461	Undetermined	Undetermined	Undetermined
hsa-miR-24-1#-002440	B	Undetermined	Undetermined	Undetermined	Undetermined	Undetermined	Undetermined	Undetermined	Undetermined	Undetermined	Undetermined	Undetermined	Undetermined
hsa-miR-24-2#-002441	B	Undetermined	Undetermined	Undetermined	Undetermined	Undetermined	Undetermined	Undetermined	Undetermined	Undetermined	Undetermined	39.9304	34.266
hsa-miR-25#-002442	B	34.9479	Undetermined	Undetermined	Undetermined	Undetermined	Undetermined	Undetermined	Undetermined	Undetermined	39.613	Undetermined	Undetermined
hsa-miR-26a-1#-002443	B	Undetermined	Undetermined	Undetermined	Undetermined	34.229	Undetermined	Undetermined	36.1521	35.9869	35.7649	33.448	Undetermined
hsa-miR-26b#-002444	B	Undetermined	Undetermined	33.6995	35.4658	33.8002	Undetermined	Undetermined	34.3255	36.537	33.9871	Undetermined	33.2584
hsa-miR-27a#-002445	B	Undetermined	Undetermined	33.4542	Undetermined	34.9791	34.2087	Undetermined	37.333	35.7636	38.5973	36.3614	Undetermined
hsa-miR-29a#-002447	B	Undetermined	Undetermined	Undetermined	Undetermined	Undetermined	Undetermined	Undetermined	38.2588	34.8746	Undetermined	Undetermined	Undetermined
hsa-miR-151-5P-002642	B	Undetermined	33.4881	31.9844	31.4565	31.1799	35.0928	Undetermined	30.9232	33.8528	30.0656	30.4944	30.9871
hsa-miR-765-002643	B	Undetermined	Undetermined	Undetermined	Undetermined	Undetermined	Undetermined	Undetermined	39.2696	Undetermined	Undetermined	Undetermined	Undetermined
hsa-miR-338-5P-002658	B	25.2521	28.718	26.5855	28.7131	28.3775	35.8617	38.9533	32.9301	34.388	32.7592	30.6276	25.2826
hsa-miR-620-002672	B	Undetermined	Undetermined	Undetermined	Undetermined	Undetermined	Undetermined	Undetermined	Undetermined	Undetermined	Undetermined	Undetermined	Undetermined
hsa-miR-577-002675	B	37.4101	Undetermined	36.5086	Undetermined	Undetermined	Undetermined	Undetermined	Undetermined	Undetermined	Undetermined	34.7299	Undetermined
hsa-miR-144-002676	B	33.6186	Undetermined	32.7355	33.0565	31.7053	Undetermined	Undetermined	33.3007	30.2055	28.7511	29.4217	Undetermined
hsa-miR-590-3P-002677	B	34.918	Undetermined	33.4706	35.7452	33.7959	35.7211	Undetermined	Undetermined	37.7002	34.3226	33.6665	Undetermined
hsa-miR-191#-002678	B	Undetermined	Undetermined	33.7693	35.6393	Undetermined	Undetermined	Undetermined	Undetermined	Undetermined	Undetermined	34.4417	Undetermined
hsa-miR-665-002681	B	Undetermined	Undetermined	Undetermined	Undetermined	Undetermined	Undetermined	Undetermined	Undetermined	Undetermined	Undetermined	Undetermined	Undetermined
hsa-miR-520D-3P-002743	B	32.2653	38.9177	36.1777	31.4417	Undetermined	Undetermined	Undetermined	37.5931	17.005	33.9764	32.2193	Undetermined
hsa-miR-1224-3P-002752	B	Undetermined	Undetermined	Undetermined	Undetermined	Undetermined	Undetermined	Undetermined	Undetermined	Undetermined	Undetermined	Undetermined	Undetermined
has-miR-1305-002867	B	Undetermined	36.4672	34.6229	34.0497	35.0723	Undetermined	34.8803	34.207	19.3766	34.417	33.4367	35.0349
hsa-miR-513C-002756	B	Undetermined	Undetermined	Undetermined	Undetermined	Undetermined	Undetermined	Undetermined	Undetermined	Undetermined	Undetermined	Undetermined	Undetermined
hsa-miR-513B-002757	B	Undetermined	Undetermined	Undetermined	Undetermined	Undetermined	Undetermined	Undetermined	Undetermined	Undetermined	Undetermined	Undetermined	Undetermined
hsa-miR-1226#-002758	B	Undetermined	Undetermined	Undetermined	Undetermined	Undetermined	Undetermined	Undetermined	Undetermined	Undetermined	Undetermined	Undetermined	Undetermined
hsa-miR-1236-002761	B	Undetermined	Undetermined	Undetermined	Undetermined	Undetermined	Undetermined	Undetermined	Undetermined	Undetermined	Undetermined	Undetermined	Undetermined
hsa-miR-1228#-002763	B	Undetermined	Undetermined	Undetermined	Undetermined	Undetermined	Undetermined	Undetermined	Undetermined	Undetermined	Undetermined	Undetermined	Undetermined
hsa-miR-1225-3P-002766	B	Undetermined	Undetermined	Undetermined	Undetermined	Undetermined	Undetermined	Undetermined	Undetermined	32.848	Undetermined	Undetermined	Undetermined
hsa-miR-1233-002768	B	27.9804	Undetermined	31.644	39.4251	32.2718	35.5538	36.2376	36.7869	25.4117	28.3206	26.5569	Undetermined
hsa-miR-1227-002769	B	30.6897	Undetermined	38.412	33.4373	Undetermined	Undetermined	Undetermined	33.9318	30.5932	31.2401	32.5004	Undetermined
hsa-miR-1286-002773	B	Undetermined	Undetermined	Undetermined	Undetermined	Undetermined	Undetermined	Undetermined	Undetermined	Undetermined	Undetermined	Undetermined	Undetermined
hsa-miR-548M-002775	B	Undetermined	Undetermined	Undetermined	Undetermined	Undetermined	Undetermined	Undetermined	Undetermined	Undetermined	Undetermined	Undetermined	Undetermined
hsa-miR-1179-002776	B	Undetermined	Undetermined	Undetermined	Undetermined	Undetermined	Undetermined	Undetermined	Undetermined	37.3549	Undetermined	Undetermined	Undetermined
hsa-miR-1178-002777	B	Undetermined	Undetermined	Undetermined	Undetermined	Undetermined	Undetermined	Undetermined	Undetermined	Undetermined	Undetermined	37.3651	Undetermined
hsa-miR-1205-002778	B	Undetermined	Undetermined	Undetermined	Undetermined	Undetermined	Undetermined	Undetermined	Undetermined	Undetermined	Undetermined	Undetermined	Undetermined
hsa-miR-1271-002779	B	35.6444	Undetermined	34.5874	37.4739	Undetermined	Undetermined	Undetermined	Undetermined	Undetermined	34.0752	33.9166	Undetermined
hsa-miR-1201-002781	B	Undetermined	Undetermined	Undetermined	Undetermined	Undetermined	Undetermined	Undetermined	Undetermined	25.3875	Undetermined	37.6918	Undetermined
hsa-miR-548J-002783	B	Undetermined	Undetermined	Undetermined	Undetermined	Undetermined	Undetermined	Undetermined	Undetermined	Undetermined	Undetermined	Undetermined	Undetermined
hsa-miR-1263-002784	B	Undetermined	Undetermined	Undetermined	Undetermined	Undetermined	Undetermined	Undetermined	Undetermined	Undetermined	Undetermined	Undetermined	Undetermined
hsa-miR-1294-002785	B	Undetermined	Undetermined	Undetermined	Undetermined	Undetermined	Undetermined	Undetermined	Undetermined	Undetermined	Undetermined	Undetermined	Undetermined
hsa-miR-1269-002789	B	36.0644	Undetermined	Undetermined	Undetermined	Undetermined	Undetermined	Undetermined	Undetermined	36.0912	Undetermined	Undetermined	Undetermined
hsa-miR-1265-002790	B	Undetermined	Undetermined	Undetermined	Undetermined	Undetermined	Undetermined	Undetermined	Undetermined	Undetermined	Undetermined	Undetermined	Undetermined
hsa-miR-1244-002791	B	Undetermined	Undetermined	Undetermined	Undetermined	Undetermined	Undetermined	Undetermined	Undetermined	34.9053	Undetermined	Undetermined	Undetermined
hsa-miR-1303-002792	B	29.2801	Undetermined	32.6063	32.1074	Undetermined	35.0115	Undetermined	32.6727	27.4025	29.6192	29.7341	Undetermined
hsa-miR-1259-002796	B	Undetermined	Undetermined	Undetermined	Undetermined	Undetermined	Undetermined	Undetermined	Undetermined	Undetermined	Undetermined	Undetermined	Undetermined
hsa-miR-548P-002798	B	Undetermined	Undetermined	Undetermined	Undetermined	Undetermined	Undetermined	Undetermined	Undetermined	Undetermined	Undetermined	Undetermined	Undetermined
hsa-miR-1264-002799	B	Undetermined	Undetermined	Undetermined	Undetermined	Undetermined	Undetermined	Undetermined	Undetermined	Undetermined	Undetermined	Undetermined	Undetermined
hsa-miR-1255B-002801	B	32.6421	Undetermined	36.1873	35.3933	Undetermined	Undetermined	Undetermined	32.492	Undetermined	31.8422	32.5755	Undetermined
hsa-miR-1282-002803	B	Undetermined	Undetermined	33.467	Undetermined	Undetermined	Undetermined	Undetermined	Undetermined	Undetermined	Undetermined	Undetermined	Undetermined
hsa-miR-1255A-002805	B	Undetermined	Undetermined	Undetermined	Undetermined	Undetermined	Undetermined	Undetermined	Undetermined	Undetermined	Undetermined	Undetermined	Undetermined
hsa-miR-1270-002807	B	Undetermined	Undetermined	Undetermined	Undetermined	Undetermined	Undetermined	Undetermined	Undetermined	Undetermined	Undetermined	Undetermined	Undetermined
hsa-miR-1197-002810	B	Undetermined	Undetermined	Undetermined	Undetermined	Undetermined	Undetermined	37.7528	Undetermined	Undetermined	34.5185	Undetermined	Undetermined
hsa-miR-1324-002815	B	Undetermined	Undetermined	Undetermined	Undetermined	Undetermined	Undetermined	Undetermined	Undetermined	Undetermined	Undetermined	Undetermined	Undetermined
hsa-miR-548H-002816	B	Undetermined	Undetermined	Undetermined	Undetermined	Undetermined	Undetermined	Undetermined	Undetermined	Undetermined	Undetermined	Undetermined	Undetermined
hsa-miR-1254-002818	B	Undetermined	Undetermined	Undetermined	38.6575	Undetermined	34.8072	Undetermined	Undetermined	Undetermined	Undetermined	Undetermined	Undetermined
hsa-miR-548K-002819	B	Undetermined	Undetermined	Undetermined	Undetermined	Undetermined	Undetermined	Undetermined	Undetermined	Undetermined	Undetermined	Undetermined	Undetermined
hsa-miR-1251-002820	B	Undetermined	Undetermined	Undetermined	Undetermined	Undetermined	Undetermined	Undetermined	Undetermined	Undetermined	Undetermined	Undetermined	Undetermined
hsa-miR-1285-002822	B	35.291	38.1013	33.6647	35.532	34.8752	35.9314	Undetermined	38.3223	Undetermined	33.6146	36.1463	37.0623
hsa-miR-1245-002823	B	Undetermined	Undetermined	Undetermined	Undetermined	Undetermined	Undetermined	Undetermined	Undetermined	Undetermined	Undetermined	Undetermined	Undetermined
hsa-miR-1292-002824	B	Undetermined	Undetermined	Undetermined	Undetermined	Undetermined	Undetermined	Undetermined	Undetermined	Undetermined	Undetermined	Undetermined	Undetermined
hsa-miR-1301-002827	B	Undetermined	Undetermined	Undetermined	Undetermined	Undetermined	Undetermined	Undetermined	Undetermined	Undetermined	Undetermined	Undetermined	Undetermined
hsa-miR-1200-002829	B	Undetermined	Undetermined	Undetermined	Undetermined	Undetermined	Undetermined	Undetermined	Undetermined	Undetermined	Undetermined	Undetermined	Undetermined
hsa-miR-1182-002830	B	Undetermined	Undetermined	Undetermined	Undetermined	Undetermined	Undetermined	Undetermined	Undetermined	Undetermined	Undetermined	Undetermined	Undetermined
hsa-miR-1288-002832	B	38.5048	Undetermined	Undetermined	Undetermined	Undetermined	Undetermined	Undetermined	Undetermined	Undetermined	Undetermined	Undetermined	Undetermined
hsa-miR-1291-002838	B	Undetermined	Undetermined	36.0901	Undetermined	Undetermined	Undetermined	Undetermined	Undetermined	Undetermined	Undetermined	Undetermined	33.5532
hsa-miR-1275-002840	B	26.7625	32.7637	25.5595	26.9442	25.2688	27.8409	Undetermined	24.5545	21.0567	27.6041	22.0063	30.0167
hsa-miR-1183-002841	B	34.0722	38.9825	32.8609	31.5857	31.7746	35.796	Undetermined	30.4524	27.8858	33.7685	33.2649	35.1385
hsa-miR-1184-002842	B	Undetermined	Undetermined	Undetermined	Undetermined	Undetermined	Undetermined	Undetermined	Undetermined	Undetermined	Undetermined	Undetermined	Undetermined
hsa-miR-1276-002843	B	33.0292	Undetermined	Undetermined	34.3624	36.8031	Undetermined	Undetermined	Undetermined	31.819	Undetermined	31.5313	Undetermined
hsa-miR-320B-002844	B	Undetermined	Undetermined	Undetermined	34.4968	Undetermined	Undetermined	Undetermined	35.6726	32.9144	32.7813	Undetermined	Undetermined
hsa-miR-1272-002845	B	Undetermined	Undetermined	Undetermined	Undetermined	Undetermined	Undetermined	Undetermined	Undetermined	Undetermined	Undetermined	Undetermined	Undetermined
hsa-miR-1180-002847	B	Undetermined	Undetermined	34.4592	Undetermined	Undetermined	35.0343	Undetermined	Undetermined	Undetermined	Undetermined	36.3591	Undetermined
hsa-miR-1256-002850	B	34.3718	Undetermined	Undetermined	Undetermined	Undetermined	Undetermined	Undetermined	Undetermined	36.9145	34.0201	34.0083	Undetermined
hsa-miR-1278-002851	B	Undetermined	Undetermined	Undetermined	Undetermined	Undetermined	Undetermined	Undetermined	Undetermined	Undetermined	Undetermined	Undetermined	Undetermined
hsa-miR-1262-002852	B	Undetermined	Undetermined	Undetermined	Undetermined	Undetermined	Undetermined	Undetermined	32.2689	33.8637	35.7917	33.46	Undetermined
hsa-miR-1243-002854	B	Undetermined	Undetermined	Undetermined	Undetermined	Undetermined	Undetermined	14.7624	2.6046	Undetermined	2.689	2.6863	Undetermined
hsa-miR-663B-002857	B	Undetermined	Undetermined	Undetermined	Undetermined	Undetermined	Undetermined	36.6996	Undetermined	37.0883	Undetermined	34.2178	Undetermined
hsa-miR-1252-002860	B	Undetermined	Undetermined	Undetermined	Undetermined	Undetermined	Undetermined	Undetermined	Undetermined	Undetermined	Undetermined	Undetermined	Undetermined
hsa-miR-1298-002861	B	Undetermined	Undetermined	34.7226	Undetermined	Undetermined	Undetermined	Undetermined	Undetermined	Undetermined	Undetermined	Undetermined	Undetermined
hsa-miR-1290-002863	B	39.1382	36.374	27.2403	30.0312	27.7139	33.2008	37.4164	33.2893	27.698	35.611	32.4506	30.7702
hsa-miR-1249-002868	B	Undetermined	Undetermined	Undetermined	Undetermined	Undetermined	Undetermined	Undetermined	Undetermined	Undetermined	35.5709	Undetermined	Undetermined
hsa-miR-1248-002870	B	Undetermined	Undetermined	Undetermined	Undetermined	Undetermined	Undetermined	Undetermined	Undetermined	Undetermined	Undetermined	Undetermined	Undetermined
hsa-miR-1289-002871	B	Undetermined	Undetermined	Undetermined	Undetermined	Undetermined	Undetermined	Undetermined	Undetermined	Undetermined	Undetermined	Undetermined	Undetermined
hsa-miR-1204-002872	B	Undetermined	Undetermined	Undetermined	Undetermined	Undetermined	Undetermined	Undetermined	Undetermined	Undetermined	Undetermined	Undetermined	Undetermined
hsa-miR-1826-002873	B	Undetermined	Undetermined	Undetermined	Undetermined	Undetermined	Undetermined	Undetermined	Undetermined	Undetermined	Undetermined	Undetermined	Undetermined
hsa-miR-1304-002874	B	Undetermined	Undetermined	Undetermined	Undetermined	Undetermined	Undetermined	Undetermined	Undetermined	Undetermined	Undetermined	Undetermined	Undetermined
hsa-miR-1203-002877	B	Undetermined	Undetermined	Undetermined	Undetermined	Undetermined	Undetermined	Undetermined	Undetermined	Undetermined	Undetermined	Undetermined	Undetermined
hsa-miR-1206-002878	B	Undetermined	Undetermined	Undetermined	Undetermined	Undetermined	Undetermined	Undetermined	Undetermined	Undetermined	Undetermined	Undetermined	Undetermined
hsa-miR-548G-002879	B	Undetermined	Undetermined	Undetermined	Undetermined	Undetermined	Undetermined	Undetermined	Undetermined	Undetermined	Undetermined	Undetermined	Undetermined
hsa-miR-1208-002880	B	Undetermined	Undetermined	35.0476	38.4112	35.173	Undetermined	Undetermined	38.5175	Undetermined	Undetermined	Undetermined	Undetermined
hsa-miR-548E-002881	B	Undetermined	Undetermined	Undetermined	Undetermined	Undetermined	Undetermined	Undetermined	Undetermined	Undetermined	Undetermined	Undetermined	Undetermined
hsa-miR-1274A-002883	B	27.7132	33.9843	28.125	27.6658	30.1699	34.0741	34.6114	27.7992	19.861	25.6141	27.845	30.7518
hsa-miR-1274B-002884	B	25.2501	26.7076	22.8303	24.3768	25.501	31.779	28.2203	23.7921	22.2888	21.085	22.6369	26.2427
hsa-miR-1267-002885	B	30.6208	Undetermined	33.8281	Undetermined	39.5154	Undetermined	35.2649	35.0183	30.1902	31.5003	30.8207	Undetermined
hsa-miR-1250-002887	B	Undetermined	Undetermined	Undetermined	Undetermined	Undetermined	Undetermined	Undetermined	Undetermined	Undetermined	Undetermined	Undetermined	Undetermined
hsa-miR-548N-002888	B	Undetermined	Undetermined	Undetermined	Undetermined	Undetermined	Undetermined	Undetermined	Undetermined	Undetermined	Undetermined	Undetermined	Undetermined
hsa-miR-1283-002890	B	Undetermined	Undetermined	Undetermined	Undetermined	Undetermined	Undetermined	Undetermined	Undetermined	36.2187	Undetermined	Undetermined	Undetermined
hsa-miR-1247-002893	B	Undetermined	Undetermined	35.9393	34.4514	Undetermined	Undetermined	Undetermined	Undetermined	39.7539	Undetermined	Undetermined	Undetermined
hsa-miR-1253-002894	B	37.7658	Undetermined	Undetermined	Undetermined	Undetermined	Undetermined	Undetermined	35.3427	36.3355	31.0241	Undetermined	Undetermined
hsa-miR-720-002895	B	26.719	28.4341	25.3456	25.5143	27.0392	32.9804	29.9225	26.0924	25.9829	23.0536	24.8965	28.096
hsa-miR-1260-002896	B	28.5533	Undetermined	27.8377	31.0151	21.1505	34.5157	33.4333	32.0959	26.2302	28.8708	30.3557	32.9434
hsa-miR-664-002897	B	34.9763	Undetermined	36.2753	Undetermined	Undetermined	Undetermined	Undetermined	Undetermined	27.8079	31.9827	34.7023	32.2936
hsa-miR-1302-002901	B	Undetermined	Undetermined	Undetermined	Undetermined	Undetermined	Undetermined	Undetermined	Undetermined	Undetermined	Undetermined	Undetermined	Undetermined
hsa-miR-1300-002902	B	Undetermined	Undetermined	33.3563	38.117	Undetermined	Undetermined	Undetermined	Undetermined	Undetermined	33.5443	37.3551	Undetermined
hsa-miR-1284-002903	B	Undetermined	Undetermined	Undetermined	Undetermined	Undetermined	Undetermined	Undetermined	Undetermined	Undetermined	Undetermined	Undetermined	Undetermined
hsa-miR-548L-002904	B	Undetermined	Undetermined	Undetermined	Undetermined	Undetermined	Undetermined	Undetermined	Undetermined	34.897	Undetermined	Undetermined	Undetermined
hsa-miR-1293-002905	B	Undetermined	Undetermined	Undetermined	Undetermined	Undetermined	Undetermined	Undetermined	Undetermined	Undetermined	Undetermined	Undetermined	Undetermined
hsa-miR-1825-002907	B	33.8807	34.9489	31.7583	33.7181	33.6946	37.4409	35.2301	34.9487	31.0563	29.3119	32.3358	39.0259
hsa-miR-1296-002908	B	Undetermined	Undetermined	Undetermined	Undetermined	Undetermined	Undetermined	Undetermined	Undetermined	Undetermined	Undetermined	Undetermined	Undetermined

## Sheet: ct
id	rb1	rb2	rb3	ra1	ra2	ra3	nb1	nb2	nb3	na1	na2	na3
hsa-let-7a	33.5641	40	30.9161	40	40	36.9752	40	40	27.3823	40	40	30.5311
hsa-let-7d	32.1953	31.8472	30.98	32.0775	28.7294	31.813	31.2393	30.614	27.848	30.3891	30.4844	32.2662
hsa-let-7e	27.661	27.4976	26.9916	27.9259	24.9552	30.7922	27.6386	27.6074	24.7525	27.4543	26.9599	28.8348
hsa-let-7g	28.5826	34.4067	30.9908	32.0928	28.9658	33.6779	36.2013	32.2317	26.4666	32.5268	29.8868	31.7712
MammU6	27.5899	29.6017	26.8954	28.2581	26.6868	32.2826	25.4642	25.7901	22.7686	25.5686	24.7318	27.5964
hsa-miR-15b	33.9988	32.6752	30.0057	33.062	32.1775	30.5445	34.0555	32.2715	25.8959	32.1089	31.8929	28.2564
hsa-miR-16	27.7673	27.6344	24.9802	26.2708	25.2333	29.3088	26.8295	26.3111	21.0604	24.4775	24.7084	27.3135
hsa-miR-17	28.6336	28.727	24.9439	27.5785	26.5027	26.4883	28.6363	27.7323	21.5205	27.2925	26.2892	25.4145
hsa-miR-18a	40	40	31.9933	35.6466	32.0184	31.3108	35.0463	40	30.7258	33.655	40	30.0583
hsa-miR-19a	40	40	29.9739	29.1536	40	33.9675	32.5736	33.5535	23.7991	31.9684	31.3648	32.8672
hsa-miR-19b	26.1802	29.8773	24.9866	26.9424	26.5495	26.0366	27.6435	27.8955	22.7614	26.1582	26.4768	25.034
hsa-miR-20a	34.5949	34.7231	26.9854	30.8115	30.7738	30.1835	33.2065	32.7161	23.0016	32.1451	29.9402	28.2691
hsa-miR-20b	32.4769	32.6397	28.9406	32.9872	30.0933	29.4779	32.3204	31.8309	25.1347	31.1127	30.6208	28.9918
hsa-miR-21	33.8616	40	28.9834	40	40	30.339	40	33.5202	28.6029	40	32.0785	29.4637
hsa-miR-24	31.1673	29.7956	26.001	28.9158	27.2729	27.7284	28.0578	28.6555	23.7953	27.0483	27.6669	27.726
hsa-miR-25	30.8215	33.5207	30.9883	40	40	31.421	31.4751	31.1416	26.5413	40	33.2269	31.8813
hsa-miR-26a	33.4788	34.9506	28.9812	32.4343	31.382	34.1985	34.4365	34.4095	26.082	31.9018	31.7818	32.1198
hsa-miR-26b	40	40	30.9862	35.576	33.264	40	33.3849	33.6975	27.4628	32.2984	32.5269	33.5059
hsa-miR-27a	33.9438	40	31.9599	40	40	32.5047	40	33.3936	28.6077	40	32.1632	33.0795
hsa-miR-28-3p	32.2795	40	30.9635	32.0462	30.7861	34.4111	33.474	31.4794	28.6947	34.6429	31.0078	33.973
hsa-miR-29a	32.872	40	30.9375	34.6255	33.3484	31.387	32.8584	31.7412	28.3428	33.3338	33.0427	32.2212
hsa-miR-29b	31.8707	40	30.9876	40	40	40	40	40	34.3762	40	40	34.8758
hsa-miR-30b	30.0946	31.1797	27.9659	29.3001	28.4586	28.3092	29.9996	29.4202	24.4737	28.9667	28.3535	27.4778
hsa-miR-30c	29.545	30.3064	26.9577	29.7048	28.7414	28.5475	29.6211	30.6652	23.9761	28.7939	28.7749	27.8058
hsa-miR-92a	30.0638	29.9829	27.9706	31.1318	29.6419	28.9443	31.9337	30.2004	24.9262	30.7308	30.5376	27.5688
hsa-miR-93	34.7176	32.8939	27.9822	31.6756	30.6487	29.2403	29.82	31.4187	24.8081	32.8646	30.8059	27.9767
hsa-miR-103	32.7322	37.8292	30.9592	32.3846	31.7144	34.8563	32.2381	36.2537	29.9963	33.998	35.3893	33.6974
hsa-miR-105	39.9092	40	5.2162	40	40	40	40	40	39.1983	40	36.4481	40
hsa-miR-106a	24.5282	26.3391	25.973	26.8813	24.7651	26.8073	28.8142	27.2064	21.4822	27.0548	26.4982	26.1096
hsa-miR-106b	33.0923	33.6472	29.9616	30.4301	30.113	31.3446	31.0792	31.8655	26.4783	29.889	31.2398	31.2823
hsa-miR-122	40	40	29.9846	40	33.0674	32.1948	32.6084	40	29.509	36.1443	30.1928	30.6282
hsa-miR-125a-5p	34.703	34.5669	34.9795	32.97	31.5691	40	31.0822	30.7351	32.19	30.8296	32.1353	34.5237
hsa-miR-126	28.4147	27.8412	23.9798	25.3666	24.5995	26.3909	24.4723	25.0525	22.7022	23.4365	25.097	26.5071
hsa-miR-133a	38.4715	40	35.8919	40	30.6298	40	33.4511	33.671	36.6576	34.76	35.0979	40
hsa-miR-134	40	40	40	40	35.3214	40	33.6275	40	32.6505	34.238	36.9824	32.9632
hsa-miR-139-5p	34.9708	31.9553	28.9846	30.9398	29.452	31.4689	30.7971	31.3196	26.9362	29.1271	30.4025	31.0305
hsa-miR-140-3p	40	40	32.9713	35.455	34.3447	40	36.3468	33.8241	31.4917	33.3158	34.4218	40
hsa-miR-140-5p	40	32.2185	29.9583	33.1595	32.1661	29.1087	33.5792	31.9404	26.6853	40	31.2613	29.98
hsa-miR-142-3p	40	37.6082	27.9724	29.6204	37.5684	29.0892	30.0555	29.5629	24.2834	27.2602	28.5959	28.699
hsa-miR-145	35.7241	40	29.9753	37.418	33.8163	29.3634	33.5732	32.4653	28.5996	38.3089	32.6145	30.6617
hsa-miR-146a	27.9598	29.0406	26.9746	27.2852	26.0515	29.3728	27.8853	27.6336	23.8222	26.5798	26.9712	28.0627
hsa-miR-146b-5p	24.6702	24.7827	27.9732	29.7452	24.9258	30.0807	28.1822	29.1124	26.9258	27.5967	28.2793	29.887
hsa-miR-148a	40	32.6462	31.9342	40	33.3278	34.7188	40	40	32.6332	40	35.2067	34.3536
hsa-miR-150	27.5878	28.143	24.9745	26.5004	24.8741	27.2653	24.5924	24.2454	23.709	23.5792	24.179	26.3771
hsa-miR-181a	40	40	32.9216	40	40	38.5774	35.9585	36.7878	31.3081	40	37.7898	40
hsa-miR-182	34.5286	40	34.9847	35.0394	33.874	40	33.5468	33.9075	32.9427	32.0727	31.3792	40
hsa-miR-185	40	33.6085	31.9938	33.7914	40	34.6536	40	32.8524	28.9403	32.2527	40	34.3224
hsa-miR-186	40	38.0916	30.9752	30.1062	33.5365	32.9941	32.0252	29.9626	25.4298	29.0508	29.2478	30.5626
hsa-miR-191	28.578	28.8019	25.9747	25.2402	24.58	28.8468	24.0868	25.2217	22.4979	24.1741	24.0305	27.1742
hsa-miR-192	40	35.6219	32.9735	37.1399	32.6112	34.2468	33.4662	40	26.974	36.8863	32.0035	32.4422
hsa-miR-195	37.6605	33.6783	31.0123	39.8564	32.4154	35.8571	34.6876	33.3021	31.6597	31.7732	30.5414	34.8068
hsa-miR-196b	40	40	22.7786	40	40	40	33.837	34.386	34.8513	40	40	40
hsa-miR-197	33.8855	33.7909	28.9556	32.1826	31.8978	35.3083	32.2772	30.8602	27.4805	30.8041	31.2792	32.5715
hsa-miR-199a-3p	33.0161	31.7516	30.9876	32.371	32.1821	31.3289	32.0062	31.5641	26.3988	31.8324	32.664	31.9703
hsa-miR-200c	40	40	32.9919	40	36.1146	40	35.727	36.5318	30.0932	40	35.7045	40
hsa-miR-221	40	37.3251	30.9816	35.6456	36.5764	31.9653	40	40	27.5193	40	40	30.3465
hsa-miR-222	28.5349	29.0155	27.9628	29.2385	27.613	28.8537	27.3641	27.9728	23.7547	26.7843	27.0643	27.6757
hsa-miR-223	26.5913	26.7173	21.9616	25.8436	24.0126	22.5401	26.0181	25.8073	18.3107	25.7088	25.2145	23.4562
hsa-miR-301a	31.4655	40	32.9784	34.0991	32.0102	35.248	32.4146	33.7628	29.3344	31.9764	35.098	31.4491
hsa-miR-320	29.3839	30.1443	26.9556	28.9407	28.103	31.188	28.5563	28.5543	24.5015	27.2811	28.0931	29.8055
hsa-miR-328	35.9148	40	30.9762	35.1436	38.0958	37.2432	32.7657	35.3959	28.2258	32.2657	33.3975	33.6693
hsa-miR-331-3p	33.3558	36.8122	30.9765	30.3098	29.8746	32.0327	30.9169	31.5727	29.184	28.9726	31.4426	31.1771
hsa-miR-335	32.4843	40	33.9607	40	32.6943	40	32.8393	33.607	31.0572	33.7594	40	40
hsa-miR-340	40	40	33.9807	40	40	40	33.4119	40	30.4513	40	34.0529	40
has-miR-155	40	31.3302	30.9634	35.7055	27.2188	34.7847	30.087	31.9689	29.1596	29.9649	31.1336	30.8669
hsa-let-7b	20.8737	21.4256	25.9406	30.475	20.258	30.1426	29.9103	27.9831	23.78	29.6551	28.5187	28.3176
hsa-miR-342-3p	31.626	31.0181	26.9877	29.3959	28.7722	29.0673	27.7096	28.1754	26.7483	27.301	28.1487	27.07
hsa-miR-374a	32.5665	38.0137	30.9677	30.9914	30.5499	36.1832	31.1878	31.5741	26.5534	29.1339	29.5793	34.999
hsa-miR-374b	33.8897	32.4651	29.9721	31.4158	29.0721	32.6187	30.1176	29.867	26.1202	28.6061	29.2235	33.7488
hsa-miR-423-5p	35.3861	36.0807	31.0224	36.2846	31.7979	32.6327	40	35.5471	39.5063	40	35.0471	33.7373
hsa-miR-425	33.3583	40	35.0276	31.0049	29.547	40	40	40	28.0789	40	40	40
hsa-miR-433	39.6581	34.4075	30.9296	40	31.8618	40	40	40	32.3432	40	40	40
hsa-miR-451	32.1041	32.8365	25.9736	30.1527	29.6082	27.3823	31.4962	31.9682	23.0366	29.04	29.4846	26.4647
hsa-miR-454	32.7923	31.1356	30.9771	30.9972	27.2871	33.7966	28.1304	28.4578	28.5987	27.673	26.6796	32.5608
hsa-miR-483-5p	40	40	32.9913	32.0063	32.1725	40	28.2951	31.364	30.2493	30.2454	29.1171	34.1641
hsa-miR-484	28.885	30.2013	26.9633	25.8575	26.1486	28.0465	26.3638	26.7348	23.539	25.6415	26.4522	28.1299
hsa-miR-486-5p	31.5236	31.7869	27.9942	29.524	28.4598	30.9543	29.283	29.7844	26.0196	28.6982	29.2682	28.7598
hsa-miR-490-3p	40	40	20.3668	40	40	40	40	40	40	40	40	40
hsa-miR-491-3p	34.865	40	5.243	40	40	40	40	40	40	40	40	40
hsa-miR-518b	33.6251	36.4929	30.8331	40	40	40	40	40	36.7987	40	40	40
hsa-miR-518d-3p	29.2137	28.9735	28.9783	28.3601	27.7946	33.9546	27.2441	27.1981	30.9533	26.7036	26.8794	34.4965
hsa-miR-518e	37.4424	40	4.8507	40	40	40	40	40	40	40	40	40
hsa-miR-523	25.9053	26.5913	40	31.0768	29.4362	40	40	39.9529	26.3569	36.2789	40	40
hsa-miR-532-3p	40	35.3337	32.9789	34.7426	40	34.6496	40	33.058	30.2427	35.496	40	34.7618
hsa-miR-542-3p	32.2985	40	29.9936	40	40	40	40	40	40	40	40	40
hsa-miR-574-3p	32.8856	37.628	29.9942	30.6811	30.0251	32.0519	30.1688	31.0564	27.9089	29.0156	29.0958	30.7284
hsa-miR-618	27.8738	27.2633	33.9652	40	28.5118	40	40	40	32.5381	40	40	40
hsa-miR-628-5p	40	40	34.9678	28.2576	40	40	32.7339	40	20.3903	40	40	40
hsa-miR-660	40	40	31.0009	40	40	34.0763	36.4089	35.9582	30.5773	36.6744	40	33.0308
hsa-miR-744	40	40	34.9943	35.1962	40	40	40	33.5434	29.9187	40	31.7317	40
hsa-miR-885-5p	33.7364	40	33.987	40	40	40	32.328	40	31.8943	40	32.8373	35.0837
hsa-miR-886-5p	40	34.898	9.1121	40	40	40	40	40	33.0299	40	35.0184	40
hsa-miR-220	40	40	7.4118	40	40	40	40	40	33.2341	40	40	40
hsa-miR-376c	40	40	35.9735	34.3328	40	40	34.0364	40	30.4802	32.7433	40	40
hsa-miR-30a-3p	40	40	29.0604	36.8752	33.2958	32.9996	40	30.8012	29.6621	29.9838	29.7336	29.8318
hsa-miR-30a-5p	31.1823	31.4272	27.0703	29.4852	28.6034	35.3493	40	29.538	26.629	27.6646	28.1834	28.5943
hsa-miR-30d	34.3909	35.1666	30.8054	32.0034	32.538	40	40	31.1506	29.7568	30.3992	30.4464	31.8207
hsa-miR-30e-3p	31.9475	31.7293	28.8952	30.7617	28.9746	40	31.9723	29.0168	28.0387	28.6252	28.0601	29.3277
hsa-miR-126#	30.7166	32.9922	28.9367	30.1761	29.4539	37.8216	40	32.0131	28.936	30.3829	29.4299	29.7771
U6snRNA	26.9815	29.6416	26.5512	27.0168	25.4115	33.2697	28.0286	24.3667	22.4824	24.3436	23.0603	22.4557
hsa-miR-432	34.0066	40	40	33.9048	30.1573	40	32.8521	30.5474	28.0171	30.1497	31.2257	30.9852
hsa-miR-566	34.4414	40	33.1511	38.2754	40	37.1977	38.4104	40	32.6536	32.6422	31.9838	40
hsa-miR-638	28.1007	37.9773	32.1523	28.8888	29.724	40	40	27.4003	29.1561	34.9098	31.1074	35.5775
RNU48	36.4693	40	40	35.3427	40	40	40	40	31.5319	34.266	31.4421	34.3698
hsa-miR-571	34.4521	31.6166	36.9838	34.1107	34.1517	40	40	37.5178	35.7347	40	38.0481	37.2529
hsa-miR-572	30.5384	39.3138	31.2701	30.5532	30.5673	40	40	28.8209	30.1925	33.515	31.8991	32.7868
hsa-miR-584	35.437	40	35.2129	40	40	40	40	40	40	34.8467	31.4235	32.6936
hsa-miR-766	40	40	32.2299	40	31.9635	40	35.2686	34.2346	37.3618	34.4664	35.9478	30.7656
hsa-miR-505#	40	40	32.3725	40	34.8165	40	40	33.9907	35.6249	33.7763	32.4607	35.276
hsa-miR-223#	40	36.2013	31.2072	35.6532	31.7369	31.9783	34.2289	31.8409	29.1425	31.2954	29.9567	32.2226
hsa-miR-34b	31.7864	40	33.1575	31.8642	35.5466	40	40	36.9404	40	32.2342	31.2599	40
hsa-miR-93#	40	35.4197	30.9787	32.008	33.1182	34.2608	40	31.4047	32.1229	30.7379	31.9165	29.6714
hsa-miR-144#	29.7461	30.6097	27.0454	28.7545	27.7314	40	40	32.1868	25.6629	29.3757	29.9111	28.2341
hsa-miR-875-5p	34.702	40	40	35.01	37.1639	40	40	35.1493	20.5223	33.0579	35.7213	40
hsa-miR-378	36.2742	40	30.5341	40	32.2217	33.3662	40	31.6002	16.2334	32.4804	31.41	32.0407
hsa-miR-151-3p	32.128	32.8838	29.9064	30.9839	30.5842	35.2826	32.8938	28.449	27.4386	28.2409	29.1032	29.0094
hsa-miR-340#	40	40	31.6358	34.4451	32.2844	40	40	40	30.08	31.1771	31.6997	33.42
hsa-miR-10b#	40	40	35.7655	36.2356	40	40	40	33.7732	36.1291	30.9692	31.7591	33.6727
hsa-miR-34a#	33.125	40	34.8584	40	40	36.7	40	40	35.1688	34.8256	33.3979	35.6195
hsa-miR-409-3p	40	40	31.6184	36.1698	34.2107	31.7441	36.9882	35.1756	25.5718	29.6405	31.5156	27.1892
hsa-miR-551b#	40	37.0297	40	31.9811	31.9757	40	40	32.9746	32.7946	40	40	40
hsa-miR-520c-3p	36.8799	35.8687	39.289	36.0247	40	40	40	24.326	32.9447	26.7524	24.045	40
hsa-miR-19b-1#	22.2199	23.8301	21.5383	23.4082	23.2945	35.6942	40	33.4482	34.8178	36.7473	33.556	22.2751
hsa-miR-625#	28.2059	40	30.5932	30.6485	32.1225	33.8087	34.4925	29.9912	28.0235	28.3765	29.0262	30.6948
hsa-miR-628-3p	40	35.2502	40	36.87	34.4918	40	40	33.9214	32.9987	32.6713	35.5396	33.8976
hsa-miR-151-5P	40	33.4881	31.9844	31.4565	31.1799	35.0928	40	30.9232	33.8528	30.0656	30.4944	30.9871
hsa-miR-338-5P	25.2521	28.718	26.5855	28.7131	28.3775	35.8617	38.9533	32.9301	34.388	32.7592	30.6276	25.2826
hsa-miR-144	33.6186	40	32.7355	33.0565	31.7053	40	40	33.3007	30.2055	28.7511	29.4217	40
hsa-miR-520D-3P	32.2653	38.9177	36.1777	31.4417	40	40	40	37.5931	17.005	33.9764	32.2193	40
has-miR-1305	40	36.4672	34.6229	34.0497	35.0723	40	34.8803	34.207	19.3766	34.417	33.4367	35.0349
hsa-miR-1233	27.9804	40	31.644	39.4251	32.2718	35.5538	36.2376	36.7869	25.4117	28.3206	26.5569	40
hsa-miR-1227	30.6897	40	38.412	33.4373	40	40	40	33.9318	30.5932	31.2401	32.5004	40
hsa-miR-1303	29.2801	40	32.6063	32.1074	40	35.0115	40	32.6727	27.4025	29.6192	29.7341	40
hsa-miR-1255B	32.6421	40	36.1873	35.3933	40	40	40	32.492	40	31.8422	32.5755	40
hsa-miR-1275	26.7625	32.7637	25.5595	26.9442	25.2688	27.8409	40	24.5545	21.0567	27.6041	22.0063	30.0167
hsa-miR-1183	34.0722	38.9825	32.8609	31.5857	31.7746	35.796	40	30.4524	27.8858	33.7685	33.2649	35.1385
hsa-miR-1243	40	40	40	40	40	40	14.7624	2.6046	40	2.689	2.6863	40
hsa-miR-1290	39.1382	36.374	27.2403	30.0312	27.7139	33.2008	37.4164	33.2893	27.698	35.611	32.4506	30.7702
hsa-miR-1274A	27.7132	33.9843	28.125	27.6658	30.1699	34.0741	34.6114	27.7992	19.861	25.6141	27.845	30.7518
hsa-miR-1274B	25.2501	26.7076	22.8303	24.3768	25.501	31.779	28.2203	23.7921	22.2888	21.085	22.6369	26.2427
hsa-miR-1267	30.6208	40	33.8281	40	39.5154	40	35.2649	35.0183	30.1902	31.5003	30.8207	40
hsa-miR-720	26.719	28.4341	25.3456	25.5143	27.0392	32.9804	29.9225	26.0924	25.9829	23.0536	24.8965	28.096
hsa-miR-1260	28.5533	40	27.8377	31.0151	21.1505	34.5157	33.4333	32.0959	26.2302	28.8708	30.3557	32.9434
hsa-miR-664	34.9763	40	36.2753	40	40	40	40	40	27.8079	31.9827	34.7023	32.2936
hsa-miR-1825	33.8807	34.9489	31.7583	33.7181	33.6946	37.4409	35.2301	34.9487	31.0563	29.3119	32.3358	39.0259

## Sheet: dct
id	rb1	rb2	rb3	ra1	ra2	ra3	nb1	nb2	nb3	na1	na2	na3
hsa-let-7a	3.70272	10.0879	3.33623	11.1015	12.5305	7.56044	11.781	11.793	2.3594	12.4978	12.081	2.03095
hsa-let-7d	2.33392	1.93506	3.40013	3.17899	1.25986	2.39824	3.02026	2.40702	2.8251	2.88695	2.56538	3.76605
hsa-let-7e	-2.20038	-2.41454	-0.58827	-0.97261	-2.51434	1.37744	-0.58044	-0.59958	-0.2704	-0.04785	-0.95912	0.33465
hsa-let-7g	-1.27878	4.49456	3.41093	3.19429	1.49626	4.26314	7.98226	4.02472	1.4437	5.02465	1.96778	3.27105
MammU6	-2.2715	-0.310415	-0.68447	-0.64041	-0.78274	2.86779	-2.75489	-2.41693	-2.25435	-1.93355	-3.18724	-0.9038
hsa-miR-15b	4.13742	2.76306	2.42583	4.16349	4.70796	1.12974	5.83646	4.06452	0.873	4.60675	3.97388	-0.24375
hsa-miR-16	-2.09408	-2.27774	-2.59967	-2.62771	-2.23624	-0.10596	-1.38954	-1.89588	-3.9625	-3.02465	-3.21062	-1.18665
hsa-miR-17	-1.22778	-1.18514	-2.63597	-1.32001	-0.96684	-2.92646	0.41726	-0.47468	-3.5024	-0.20965	-1.62982	-3.08565
hsa-miR-18a	10.1386	10.0879	4.41343	6.74809	4.54886	1.89604	6.82726	11.793	5.7029	6.15285	12.081	1.55815
hsa-miR-19a	10.1386	10.0879	2.39403	0.25509	12.5305	4.55274	4.35456	5.34652	-1.2238	4.46625	3.44578	4.36705
hsa-miR-19b	-3.68118	-0.03484	-2.59327	-1.95611	-0.92004	-3.37816	-0.57554	-0.31148	-2.2615	-1.34395	-1.44222	-3.46615
hsa-miR-20a	4.73352	4.81096	-0.59447	1.91299	3.30426	0.76874	4.98746	4.50912	-2.0213	4.64295	2.02118	-0.23105
hsa-miR-20b	2.61552	2.72756	1.36073	4.08869	2.62376	0.06314	4.10136	3.62392	0.1118	3.61055	2.70178	0.49165
hsa-miR-21	4.00022	10.0879	1.40353	11.1015	12.5305	0.92424	11.781	5.31322	3.58	12.4978	4.15948	0.96355
hsa-miR-24	1.30592	-0.11654	-1.57887	0.01729	-0.19664	-1.68636	-0.16124	0.44852	-1.2276	-0.45385	-0.25212	-0.77415
hsa-miR-25	0.96012	3.60856	3.40843	11.1015	12.5305	2.00624	3.25606	2.93462	1.5184	12.4978	5.30788	3.38115
hsa-miR-26a	3.61742	5.03846	1.40133	3.53579	3.91246	4.78374	6.21746	6.20252	1.0591	4.39965	3.86278	3.61965
hsa-miR-26b	10.1386	10.0879	3.40633	6.67749	5.79446	10.5852	5.16586	5.49052	2.4399	4.79625	4.60788	5.00575
hsa-miR-27a	4.08242	10.0879	4.38003	11.1015	12.5305	3.08994	11.781	5.18662	3.5848	12.4978	4.24418	4.57935
hsa-miR-28-3p	2.41812	10.0879	3.38363	3.14769	3.31656	4.99634	5.25496	3.27242	3.6718	7.14075	3.08878	5.47285
hsa-miR-29a	3.01062	10.0879	3.35763	5.72699	5.87886	1.97224	4.63936	3.53422	3.3199	5.83165	5.12368	3.72105
hsa-miR-29b	2.00932	10.0879	3.40773	11.1015	12.5305	10.5852	11.781	11.793	9.3533	12.4978	12.081	6.37565
hsa-miR-30b	0.23322	1.26756	0.38603	0.40159	0.98906	-1.10556	1.78056	1.21322	-0.5492	1.46455	0.43448	-1.02235
hsa-miR-30c	-0.31638	0.39426	-0.62217	0.80629	1.27186	-0.86726	1.40206	2.45822	-1.0468	1.29175	0.85588	-0.69435
hsa-miR-92a	0.20242	0.07076	0.39073	2.23329	2.17236	-0.47046	3.71466	1.99342	-0.0967	3.22865	2.61858	-0.93135
hsa-miR-93	4.85622	2.98176	0.40233	2.77709	3.17916	-0.17446	1.60096	3.21172	-0.2148	5.36245	2.88688	-0.52345
hsa-miR-103	2.87082	7.91706	3.37933	3.48609	4.24486	5.44154	4.01906	8.04672	4.9734	6.49585	7.47028	5.19725
hsa-miR-105	10.0478	10.0879	-22.3637	11.1015	12.5305	10.5852	11.781	11.793	14.1754	12.4978	8.52908	11.4999
hsa-miR-106a	-5.33318	-3.57304	-1.60687	-2.01721	-2.70444	-2.60746	0.59516	-1.00058	-3.5407	-0.44735	-1.42082	-2.39055
hsa-miR-106b	3.23092	3.73506	2.38173	1.53159	2.64346	1.92984	2.86016	3.65852	1.4554	2.38685	3.32078	2.78215
hsa-miR-122	10.1386	10.0879	2.40473	11.1015	5.59786	2.78004	4.38936	11.793	4.4861	8.64215	2.27378	2.12805
hsa-miR-125a-5p	4.84162	4.65476	7.39963	4.07149	4.09956	10.5852	2.86316	2.52812	7.1671	3.32745	4.21628	6.02355
hsa-miR-126	-1.44668	-2.07094	-3.60007	-3.53191	-2.87004	-3.02386	-3.74674	-3.15448	-2.3207	-4.06565	-2.82202	-1.99305
hsa-miR-133a	8.61012	10.0879	8.31203	11.1015	3.16026	10.5852	5.23206	5.46402	11.6347	7.25785	7.17888	11.4999
hsa-miR-134	10.1386	10.0879	12.4201	11.1015	7.85186	10.5852	5.40846	11.793	7.6276	6.73585	9.06338	4.46305
hsa-miR-139-5p	5.10942	2.04316	1.40473	2.04129	1.98246	2.05414	2.57806	3.11262	1.9133	1.62495	2.48348	2.53035
hsa-miR-140-3p	10.1386	10.0879	5.39143	6.55649	6.87516	10.5852	8.12776	5.61712	6.4688	5.81365	6.50278	11.4999
hsa-miR-140-5p	10.1386	2.30636	2.37843	4.26099	4.69656	-0.30606	5.36016	3.73342	1.6624	12.4978	3.34228	1.47985
hsa-miR-142-3p	10.1386	7.69606	0.39253	0.72189	10.0989	-0.32556	1.83646	1.35592	-0.7395	-0.24195	0.67688	0.19885
hsa-miR-145	5.86272	10.0879	2.39543	8.51949	6.34676	-0.05136	5.35416	4.25832	3.5767	10.8068	4.69548	2.16155
hsa-miR-146a	-1.90158	-0.87154	-0.60527	-1.61331	-1.41804	-0.04196	-0.33374	-0.57338	-1.2007	-0.92235	-0.94782	-0.43745
hsa-miR-146b-5p	-5.19118	-5.12944	0.39333	0.84669	-2.54374	0.66594	-0.03684	0.90542	1.9029	0.09455	0.36028	1.38685
hsa-miR-148a	10.1386	2.73406	4.35433	11.1015	5.85826	5.30404	11.781	11.793	7.6103	12.4978	7.28768	5.85345
hsa-miR-150	-2.27358	-1.76914	-2.60537	-2.39811	-2.59544	-2.14946	-3.62664	-3.96158	-1.3139	-3.92295	-3.74002	-2.12305
hsa-miR-181a	10.1386	10.0879	5.34173	11.1015	12.5305	9.16264	7.73946	8.58082	6.2852	12.4978	9.87078	11.4999
hsa-miR-182	4.66722	10.0879	7.40483	6.14089	6.40446	10.5852	5.32776	5.70052	7.9198	4.57055	3.46018	11.4999
hsa-miR-185	10.1386	3.69636	4.41393	4.89289	12.5305	5.23884	11.781	4.64542	3.9174	4.75055	12.081	5.82225
hsa-miR-186	10.1386	8.17946	3.39533	1.20769	6.06696	3.57934	3.80616	1.75562	0.4069	1.54865	1.32878	2.06245
hsa-miR-191	-1.28338	-1.11024	-1.60517	-3.65831	-2.88954	-0.56796	-4.13224	-2.98528	-2.525	-3.32805	-3.88852	-1.32595
hsa-miR-192	10.1386	5.70976	5.39363	8.24139	5.14166	4.83204	5.24716	11.793	1.9511	9.38415	4.08448	3.94205
hsa-miR-195	7.79912	3.76616	3.43243	10.9579	4.94586	6.44234	6.46856	5.09512	6.6368	4.27105	2.62238	6.30665
hsa-miR-196b	10.1386	10.0879	-4.80127	11.1015	12.5305	10.5852	5.61796	6.17902	9.8284	12.4978	12.081	11.4999
hsa-miR-197	4.02412	3.87876	1.37573	3.28409	4.42826	5.89354	4.05816	2.65322	2.4576	3.30195	3.36018	4.07135
hsa-miR-199a-3p	3.15472	1.83946	3.40773	3.47249	4.71256	1.91414	3.78716	3.35712	1.3759	4.33025	4.74498	3.47015
hsa-miR-200c	10.1386	10.0879	5.41203	11.1015	8.64506	10.5852	7.50796	8.32482	5.0703	12.4978	7.78548	11.4999
hsa-miR-221	10.1386	7.41296	3.40173	6.74709	9.10686	2.55054	11.781	11.793	2.4964	12.4978	12.081	1.84635
hsa-miR-222	-1.32648	-0.89664	0.38293	0.33999	0.14346	-0.56106	-0.85494	-0.23418	-1.2682	-0.71785	-0.85472	-0.82445
hsa-miR-223	-3.27008	-3.19484	-5.61827	-3.05491	-3.45694	-6.87466	-2.20094	-2.39968	-6.7122	-1.79335	-2.70452	-5.04395
hsa-miR-301a	1.60412	10.0879	5.39853	5.20059	4.54066	5.83324	4.19556	5.55582	4.3115	4.47425	7.17898	2.94895
hsa-miR-320	-0.47748	0.23216	-0.62427	0.04219	0.63346	1.77324	0.33726	0.34732	-0.5214	-0.22105	0.17408	1.30535
hsa-miR-328	6.05342	10.0879	3.39633	6.24509	10.6263	7.82844	4.54666	7.18892	3.2029	4.76355	5.47848	5.16915
hsa-miR-331-3p	3.49442	6.90006	3.39663	1.41129	2.40506	2.61794	2.69786	3.36572	4.1611	1.47045	3.52358	2.67695
hsa-miR-335	2.62292	10.0879	6.38083	11.1015	5.22476	10.5852	4.62026	5.40002	6.0343	6.25725	12.081	11.4999
hsa-miR-340	10.1386	10.0879	6.40083	11.1015	12.5305	10.5852	5.19286	11.793	5.4284	12.4978	6.13388	11.4999
has-miR-155	10.1386	1.41806	3.38353	6.80699	-0.25074	5.36994	1.86796	3.76192	4.1367	2.46275	3.21458	2.36675
hsa-let-7b	-8.98768	-8.48654	-1.63927	1.57649	-7.21154	0.72784	1.69126	-0.22388	-1.2429	2.15295	0.59968	-0.18255
hsa-miR-342-3p	1.76462	1.10596	-0.59217	0.49739	1.30266	-0.34746	-0.50944	-0.03158	1.7254	-0.20115	0.22968	-1.43015
hsa-miR-374a	2.70512	8.10156	3.38783	2.09289	3.08036	6.76844	2.96876	3.36712	1.5305	1.63175	1.66028	6.49885
hsa-miR-374b	4.02832	2.55296	2.39223	2.51729	1.60256	3.20394	1.89856	1.66002	1.0973	1.10395	1.30448	5.24865
hsa-miR-423-5p	5.52472	6.16856	3.44253	7.38609	4.32836	3.21794	11.781	7.34012	14.4834	12.4978	7.12808	5.23715
hsa-miR-425	3.49692	10.0879	7.44773	2.10639	2.07746	10.5852	11.781	11.793	3.056	12.4978	12.081	11.4999
hsa-miR-433	9.79672	4.49536	3.34973	11.1015	4.39226	10.5852	11.781	11.793	7.3203	12.4978	12.081	11.4999
hsa-miR-451	2.24272	2.92436	-1.60627	1.25419	2.13866	-2.03246	3.27716	3.76122	-1.9863	1.53785	1.56558	-2.03545
hsa-miR-454	2.93092	1.22346	3.39723	2.09869	-0.18244	4.38184	-0.08864	0.25082	3.5758	0.17085	-1.23942	4.06065
hsa-miR-483-5p	10.1386	10.0879	5.41143	3.10779	4.70296	10.5852	0.07606	3.15702	5.2264	2.74325	1.19808	5.66395
hsa-miR-484	-0.97638	0.28916	-0.61657	-3.04101	-1.32094	-1.36826	-1.85524	-1.47218	-1.4839	-1.86065	-1.46682	-0.37025
hsa-miR-486-5p	1.66222	1.87476	0.41433	0.62549	0.99026	1.53954	1.06396	1.57742	0.9967	1.19605	1.34918	0.25965
hsa-miR-490-3p	10.1386	10.0879	-7.21307	11.1015	12.5305	10.5852	11.781	11.793	14.9771	12.4978	12.081	11.4999
hsa-miR-491-3p	5.00362	10.0879	-22.3369	11.1015	12.5305	10.5852	11.781	11.793	14.9771	12.4978	12.081	11.4999
hsa-miR-518b	3.76372	6.58076	3.25323	11.1015	12.5305	10.5852	11.781	11.793	11.7758	12.4978	12.081	11.4999
hsa-miR-518d-3p	-0.64768	-0.93864	1.39843	-0.53841	0.32506	4.53984	-0.97494	-1.00888	5.9304	-0.79855	-1.03962	5.99635
hsa-miR-518e	7.58102	10.0879	-22.7292	11.1015	12.5305	10.5852	11.781	11.793	14.9771	12.4978	12.081	11.4999
hsa-miR-523	-3.95608	-3.32084	12.4201	2.17829	1.96666	10.5852	11.781	11.7459	1.334	8.77675	12.081	11.4999
hsa-miR-532-3p	10.1386	5.42156	5.39903	5.84409	12.5305	5.23484	11.781	4.85102	5.2198	7.99385	12.081	6.26165
hsa-miR-542-3p	2.43712	10.0879	2.41373	11.1015	12.5305	10.5852	11.781	11.793	14.9771	12.4978	12.081	11.4999
hsa-miR-574-3p	3.02422	7.71586	2.41433	1.78259	2.55556	2.63714	1.94976	2.84942	2.886	1.51345	1.17678	2.22825
hsa-miR-618	-1.98758	-2.64884	6.38533	11.1015	1.04226	10.5852	11.781	11.793	7.5152	12.4978	12.081	11.4999
hsa-miR-628-5p	10.1386	10.0879	7.38793	-0.64091	12.5305	10.5852	4.51486	11.793	-4.6326	12.4978	12.081	11.4999
hsa-miR-660	10.1386	10.0879	3.42103	11.1015	12.5305	4.66154	8.18986	7.75122	5.5544	9.17225	12.081	4.53065
hsa-miR-744	10.1386	10.0879	7.41443	6.29769	12.5305	10.5852	11.781	5.33642	4.8958	12.4978	3.81268	11.4999
hsa-miR-885-5p	3.87502	10.0879	6.40713	11.1015	12.5305	10.5852	4.10896	11.793	6.8714	12.4978	4.91828	6.58355
hsa-miR-886-5p	10.1386	4.98586	-18.4678	11.1015	12.5305	10.5852	11.781	11.793	8.007	12.4978	7.09938	11.4999
hsa-miR-220	10.1386	10.0879	-20.1681	11.1015	12.5305	10.5852	11.781	11.793	8.2112	12.4978	12.081	11.4999
hsa-miR-376c	10.1386	10.0879	8.39363	5.43429	12.5305	10.5852	5.81736	11.793	5.4573	5.24115	12.081	11.4999
hsa-miR-30a-3p	13.1988	10.3296	2.98816	10.3575	6.95923	-0.130729	10.733	5.7797	7.0818	6.1085	5.78796	4.84417
hsa-miR-30a-5p	4.38114	1.75684	0.998057	2.96747	2.26683	2.21897	10.733	4.5165	4.0487	3.7893	4.23776	3.60667
hsa-miR-30d	7.58974	5.49624	4.73316	5.48567	6.20143	6.86967	10.733	6.1291	7.1765	6.5239	6.50076	6.83307
hsa-miR-30e-3p	5.14634	2.05894	2.82296	4.24397	2.63803	6.86967	2.70534	3.9953	5.4584	4.7499	4.11446	4.34007
hsa-miR-126#	3.91544	3.32184	2.86446	3.65837	3.11733	4.69127	10.733	6.9916	6.3557	6.5076	5.48426	4.78947
U6snRNA	0.180293	-0.0287321	0.478957	0.499071	-0.925096	0.139371	-1.23833	-0.6548	-0.09795	0.4683	-0.885368	-2.5319
hsa-miR-432	7.20544	10.3296	13.9278	7.38707	3.82073	6.86967	3.58514	5.5259	5.4368	6.2744	7.28006	5.99757
hsa-miR-566	7.64024	10.3296	7.07886	11.7577	13.6634	4.06737	9.14344	14.9785	10.0733	8.7669	8.03816	15.0124
hsa-miR-638	1.29954	8.30694	6.08006	2.37107	3.38743	6.86967	10.733	2.3788	6.5758	11.0345	7.16176	10.5899
RNU48	9.66814	10.3296	13.9278	8.82497	13.6634	6.86967	10.733	14.9785	8.9516	10.3907	7.49646	9.38217
hsa-miR-571	7.65094	1.94624	10.9116	7.59297	7.81513	6.86967	10.733	12.4963	13.1544	16.1247	14.1025	12.2653
hsa-miR-572	3.73724	9.64344	5.19786	4.03547	4.23073	6.86967	10.733	3.7994	7.6122	9.6397	7.95346	7.79917
hsa-miR-584	8.63584	10.3296	9.14066	13.4823	13.6634	6.86967	10.733	14.9785	17.4197	10.9714	7.47786	7.70597
hsa-miR-766	13.1988	10.3296	6.15766	13.4823	5.62693	6.86967	6.00164	9.2131	14.7815	10.5911	12.0022	5.77797
hsa-miR-505#	13.1988	10.3296	6.30026	13.4823	8.47993	6.86967	10.733	8.9692	13.0446	9.901	8.51506	10.2884
hsa-miR-223#	13.1988	6.53094	5.13496	9.13547	5.40033	-1.15203	4.96194	6.8194	6.5622	7.4201	6.01106	7.23497
hsa-miR-34b	4.98524	10.3296	7.08526	5.34647	9.21003	6.86967	10.733	11.9189	17.4197	8.3589	7.31426	15.0124
hsa-miR-93#	13.1988	5.74934	4.90646	5.49027	6.78163	1.13047	10.733	6.3832	9.5426	6.8626	7.97086	4.68377
hsa-miR-144#	2.94494	0.939343	0.973157	2.23677	1.39483	6.86967	10.733	7.1653	3.0826	5.5004	5.96546	3.24647
hsa-miR-875-5p	7.90084	10.3296	13.9278	8.49227	10.8273	6.86967	10.733	10.1278	-2.058	9.1826	11.7757	15.0124
hsa-miR-378	9.47304	10.3296	4.46186	13.4823	5.88513	0.235871	10.733	6.5787	-6.3469	8.6051	7.46436	7.05307
hsa-miR-151-3p	5.32684	3.21344	3.83416	4.46617	4.24763	2.15227	3.62684	3.4275	4.8583	4.3656	5.15756	4.02177
hsa-miR-340#	13.1988	10.3296	5.56356	7.92737	5.94783	6.86967	10.733	14.9785	7.4997	7.3018	7.75406	8.43237
hsa-miR-10b#	13.1988	10.3296	9.69326	9.71787	13.6634	6.86967	10.733	8.7517	13.5488	7.0939	7.81346	8.68507
hsa-miR-34a#	6.32384	10.3296	8.78616	13.4823	13.6634	3.56967	10.733	14.9785	12.5885	10.9503	9.45226	10.6319
hsa-miR-409-3p	13.1988	10.3296	5.54616	9.65207	7.87413	-1.38623	7.72124	10.1541	2.9915	5.7652	7.56996	2.20157
hsa-miR-551b#	13.1988	7.35934	13.9278	5.46337	5.63913	6.86967	10.733	7.9531	10.2143	16.1247	16.0544	15.0124
hsa-miR-520c-3p	10.0787	6.19834	13.2168	9.50697	13.6634	6.86967	10.733	-0.6955	10.3644	2.8771	0.0993571	15.0124
hsa-miR-19b-1#	-4.58126	-5.84026	-4.53394	-3.10953	-3.04207	2.56387	10.733	8.4267	12.2375	12.872	9.61036	-2.71253
hsa-miR-625#	1.40474	10.3296	4.52096	4.13077	5.78593	0.678371	5.22554	4.9697	5.4432	4.5012	5.08056	5.70717
hsa-miR-628-3p	13.1988	5.57984	13.9278	10.3523	8.15523	6.86967	10.733	8.8999	10.4184	8.796	11.594	8.90997
hsa-miR-151-5P	13.1988	3.81774	5.91216	4.93877	4.84333	1.96247	10.733	5.9017	11.2725	6.1903	6.54876	5.99947
hsa-miR-338-5P	-1.54906	-0.952357	0.513257	2.19537	2.04093	2.73137	9.68634	7.9086	11.8077	8.8839	6.68196	0.294971
hsa-miR-144	6.81744	10.3296	6.66326	6.53877	5.36873	6.86967	10.733	8.2792	7.6252	4.8758	5.47606	15.0124
hsa-miR-520D-3P	5.46414	9.24734	10.1055	4.92397	13.6634	6.86967	10.733	12.5716	-5.5753	10.1011	8.27366	15.0124
has-miR-1305	13.1988	6.79684	8.55066	7.53197	8.73573	6.86967	5.61334	9.1855	-3.2037	10.5417	9.49106	10.0473
hsa-miR-1233	1.17924	10.3296	5.57176	12.9074	5.93523	2.42347	6.97064	11.7654	2.8314	4.4453	2.61126	15.0124
hsa-miR-1227	3.88854	10.3296	12.3398	6.91957	13.6634	6.86967	10.733	8.9103	8.0129	7.3648	8.55476	15.0124
hsa-miR-1303	2.47894	10.3296	6.53406	5.58967	13.6634	1.88117	10.733	7.6512	4.8222	5.7439	5.78846	15.0124
hsa-miR-1255B	5.84094	10.3296	10.1151	8.87557	13.6634	6.86967	10.733	7.4705	17.4197	7.9669	8.62986	15.0124
hsa-miR-1275	-0.0386571	3.09334	-0.512743	0.426471	-1.06777	-5.28943	10.733	-0.467	-1.5236	3.7288	-1.93934	5.02907
hsa-miR-1183	7.27104	9.31214	6.78866	5.06797	5.43803	2.66567	10.733	5.4309	5.3055	9.8932	9.31926	10.1509
hsa-miR-1243	13.1988	10.3296	13.9278	13.4823	13.6634	6.86967	-14.5046	-22.4169	17.4197	-21.1863	-21.2593	15.0124
hsa-miR-1290	12.337	6.70364	1.16806	3.51347	1.37733	0.0704714	8.14944	8.2678	5.1177	11.7357	8.50496	5.78257
hsa-miR-1274A	0.912043	4.31394	2.05276	1.14807	3.83333	0.943771	5.34444	2.7777	-2.7193	1.7388	3.89936	5.76417
hsa-miR-1274B	-1.55106	-2.96276	-3.24194	-2.14093	-0.835571	-1.35133	-1.04666	-1.2294	-0.2915	-2.7903	-1.30874	1.25507
hsa-miR-1267	3.81964	10.3296	7.75586	13.4823	13.1788	6.86967	5.99794	9.9968	7.6099	7.625	6.87506	15.0124
hsa-miR-720	-0.0821571	-1.23626	-0.726643	-1.00343	0.702629	-0.149929	0.655543	1.0709	3.4026	-0.8217	0.950857	3.10837
hsa-miR-1260	1.75214	10.3296	1.76546	4.49737	-5.18607	1.38537	4.16634	7.0744	3.6499	4.9955	6.41006	7.95577
hsa-miR-664	8.17514	10.3296	10.2031	13.4823	13.6634	6.86967	10.733	14.9785	5.2276	8.1074	10.7567	7.30597
hsa-miR-1825	7.07954	5.27854	5.68606	7.20037	7.35803	4.31057	5.96314	9.9272	8.476	5.4366	8.39016	14.0383

## Sheet: Read me
Worksheets:
	raw:	Contains the raw CT values from the RT-PCR machine
	ct:	Undetermined values are replaced with 40.
		miRNAs that had undetected values in all samples were removed.
		miRNAs whose average CT was above 35 in all sample groups were removed.
	dct:	Contains the normalized CT values.
Columns:
	id:	miRNA identifiers.
		In raw worksheet, we give the full name of the miRNA probe id
		In other worksheets, we use a short-form notation with species identifier and probe id removed.
	card:	Raw data contains the PCR card identifier (A or B)
		The data from the A and B cards are merged after normalization.
	Sample identifiers:
		Letters r/n and b/a are used to identify the samples.
		r:	responder
		n:	nonresponder
		b:	before treatment
		a:	after treatment
		e.g., rb1: Before-treatment sample collected from first subject, who was a responder
