# Supplementary material for: Exosome microRNA signatures in patients with complex regional pain syndrome undergoing plasma exchange
Source: J Transl Med. 2019 Mar 14;17:81. doi: 10.1186/s12967-019-1833-3 (PMC6419338; doi:10.1186/s12967-019-1833-3)
Supplement: Supplementary file 2 — Additional file 2: Table S2. Plasma levels of cytokines in CRPS patients following plasma exchange (PE). Plasma levels of Fractalkine (0.33), IFNγ (0.47), IL-10 (0.51), MIP-3a (0.79), IL-17A (0.31), IL-1β, IL-2 (0.18), IL-4 (1.07), IL-6 (0.11), IL-8 (0.12),MIP-1β (0.69), TNFα (0.16), IL-13 (0.24), and IL-23 (3.06) were determined using MILLIPLEX MAP Human High Sensitivity T Cell Panel. Included in brackets next to each analyte is the sensitivity in pg/mL of the assay used to determine its plasma level. [file 12967_2019_1833_MOESM2_ESM.xlsx]

## Sheet: Stats
Cytokine	Fractalkine	IFNg	IL-10	MIP-3a	IL-17A	IL-1b	IL-2	IL-4	IL-6	IL-8	MIP-1b	TNFa	IL-13	IL-23
P1-Pre	134.083	8.04903	5.8185	16.6243	9.57611	1.70166	4.44017	6.52834	5.3121	4.52946	5.76349	5.17847	3.22538	130.345	Good Responders
P2-Pre	8.56	0.32	13.5959	6.50656	0.28	1.43372	1.54979	1.24	3.5468	2.06848	8.66712	2.61788	4.23111	9.547	Good Responders
P3-Pre	40.4395	9.59061	3.57962	0.69	4.77765	0.555126	0.907155	1.58526	5.50457	3.0673	10.5317	1.98403	0.957738	41.1616	Good Responders
P4-Pre	48.1038	4.94558	13.3881	5.61812	3.96654	2.87958	3.11475	5.71973	3.76327	2.64404	9.87375	2.67494	7.05638	46.2183	Poor Responders
P5-Pre	230.245	13.8371	9.09079	25.8588	20.5109	2.03424	3.47931	3.48274	2.24684	2.93108	14.0327	4.67133	11.8015	397.346	Poor Responders
P6-Pre	64.447	12.2464	3.57962	29.7704	16.6416	1.77554	3.08801	5.80315	1.91979	4.35201	7.48766	3.02782	3.69028	68.625	Poor Responders
Mean	87.6463	8.16479	8.17542	14.178	9.29213	1.72998	2.7632	4.05987	3.71556	3.2654	9.39272	3.35908	5.1604	115.541
SEM	33.2042	2.02308	1.87251	4.82907	3.21412	0.310113	0.531394	0.936233	0.609978	0.39784	1.16024	0.518012	1.5506	58.7104
Cytokine	Fractalkine	IFNg	IL-10	MIP-3a	IL-17A	IL-1b	IL-2	IL-4	IL-6	IL-8	MIP-1b	TNFa	IL-13	IL-23
P1-Post	50.9721	2.25116	1.0768	0.69	4.988	0.555055	0.960146	3.52769	2.88782	2.70368	4.50228	2.53279	1.9083	43.7654
P2-Post	65.8689	2.95135	9.41251	6.27669	0.902051	1.55903	1.32176	1.24	1.6406	1.15147	6.48727	2.24174	1.31323	26.872
P3-Post	7.71	0.32	2.38739	5.38883	0.62977	0.149066	0.17	1.24	4.29969	1.72655	12.6255	4.1879	0.751395	5.32416
P4-Post	55.5137	5.30946	13.1758	6.99475	4.69265	2.89146	3.22902	6.85144	2.08953	2.24287	9.77897	3.44662	6.36755	46.7852
P5-Post	178.348	5.34602	10.9199	14.3194	12.8193	0.94292	1.1188	2.07592	1.28022	6.57366	13.1807	5.30312	10.4576	111.795
P6-Post	7.71	0.32	3.73079	2.73529	2.32559	0.12	0.17	1.60643	0.303791	3.86131	6.56115	9.17883	0.718934	8.66324
Mean	61.0204	2.74967	6.78386	6.06749	4.39289	1.03626	1.16162	2.75691	2.08361	3.04326	8.85597	4.48183	3.58616	40.5341
SEM	25.5633	0.919951	2.05015	1.91031	1.84454	0.431354	0.458579	0.889731	0.56472	0.800031	1.45597	1.04421	1.62471	15.8847
p (paired t-test)	0.256643	0.0689992	0.243173	0.165083	0.0868065	0.0628326	0.0484641	0.169739	0.00057165	0.79314	0.407743	0.39274	0.0198069	0.155626
Using the Bonferroni correction for multiple comparisons (14 different tests), to be significant, p should be less than (0.05/14) or 0.00357
Assay Sensitivity pg/mL
	Fractalkine	IFNg	IL-10	MIP-3a	IL-17A	IL-1b	IL-2	IL-4	IL-6	IL-8	MIP-1b	TNFa	IL-13	IL-23
Sensitivity	7.75	0.47	0.51	0.79	0.31	0.14	0.18	1.07	0.11	0.12	0.69	0.16	0.24	3.06
